# Supplementary material for: Ethyl 2,6-bis­(4-bromo­phen­yl)-1-iso­cyano-4-oxo­cyclo­hexa­necarboxyl­ate
Source: Acta Crystallogr Sect E Struct Rep Online. 2014 Jul 5;70(Pt 8):o856. doi: 10.1107/S160053681401530X (PMC4158533; doi:10.1107/S160053681401530X)
Supplement: Supplementary file 1 [file e-70-0o856-sup1.cif]

##############################################################################
#                                                                            #
# This CIF contains the data in a paper accepted for publication in          #
# Acta Crystallographica Section E. It conforms to the requirements of       #
# Notes for Authors for Acta Crystallographica Section E, and has been       #
# peer reviewed under the auspices of the IUCr Commission on Journals.       #
#                                                                            #
# Full details of the Crystallographic Information File format               #
# are given in the paper "The Crystallographic Information File (CIF):       #
# a New Standard Archive File for Crystallography" by S. R. Hall, F. H.      #
# Allen and I. D. Brown [Acta Cryst. (1991), A47, 655-685].                  #
#                                                                            #
# The current version of the core CIF dictionary is obtainable from          #
# ftp://ftp.iucr.org/pub/cif_core.dic.                                       #
#                                                                            #
# Software is freely available for graphical display of the structure(s)     #
# in this CIF. For information consult the CIF software page                 #
# http://www.iucr.org/resources/cif/software.                                #
#                                                                            #
# This file may be used for bona fide research purposes within the           #
# scientific community so long as proper attribution is given to the journal # 
# article from which it was obtained.                                        #
#                                                                            #
##############################################################################
data_I
_database_code_depnum_ccdc_archive 'CCDC 1011009'
_audit_creation_method     SHELXL-97
_journal_date_recd_electronic     2014-06-06
_journal_date_accepted     2014-06-30
_journal_name_full     'Acta Crystallographica, Section E'
_journal_year     2014
_journal_volume     70
_journal_issue      8
_journal_page_first     o856
_journal_page_last     o856
_journal_paper_category     QO
_journal_paper_doi     10.1107/S160053681401530X
_journal_coeditor_code     HB7238
_publ_contact_author_name     'Jing Li'
_publ_contact_author_address
;
College of Life Sciences and Biotechnology,
Heilongjiang Bayi Agricultural University,
Heilongjiang Province 163319, People's Republic of China
;
_publ_contact_author_email     'lijingroea@gmail.com'
_publ_contact_author_fax     ?
_publ_contact_author_phone     ?
_publ_section_title
;
Ethyl 2,6-bis(4-bromophenyl)-1-isocyano-4-oxocyclohexanecarboxylate
;
loop_
    _publ_author_name
    _publ_author_footnote
    _publ_author_address
    'Zhang, Dawei' .
;
College of Agricultural Sciences, Jilin University, Changchun,
Jilin Province 130062, People's Republic of China
;
    'Hao, Linlin' .
;
College of Agricultural Sciences, Jilin University, Changchun,
Jilin Province 130062, People's Republic of China
;
    'Li, Jing' .
;
College of Life Sciences and Biotechnology,
Heilongjiang Bayi Agricultural University,
Heilongjiang Province 163319, People's Republic of China
;
_chemical_name_systematic
;
Ethyl 2,6-bis(4-bromophenyl)-1-isocyano-4-oxocyclohexanecarboxylate
;
_chemical_name_common     ?
_chemical_formula_moiety     'C22 H19 Br2 N O3'
_chemical_formula_sum     'C22 H19 Br2 N O3'
_chemical_formula_iupac     'C22 H19 Br2 N O3'
_chemical_formula_weight     505.20
_chemical_melting_point     ?
_symmetry_cell_setting     monoclinic
_symmetry_space_group_name_H-M     'C 2/c'
_symmetry_space_group_name_hall     '-C 2yc'
loop_
    _symmetry_equiv_pos_as_xyz
    'x, y, z'
    '-x, y, -z+1/2'
    'x+1/2, y+1/2, z'
    '-x+1/2, y+1/2, -z+1/2'
    '-x, -y, -z'
    'x, -y, z-1/2'
    '-x+1/2, -y+1/2, -z'
    'x+1/2, -y+1/2, z-1/2'
_cell_length_a     21.9920(17)
_cell_length_b     11.0750(19)
_cell_length_c     17.648(3)
_cell_angle_alpha     90.00
_cell_angle_beta     103.560(2)
_cell_angle_gamma     90.00
_cell_volume     4178.6(11)
_cell_formula_units_Z     8
_cell_measurement_reflns_used     78
_cell_measurement_theta_min     1.33
_cell_measurement_theta_max     26.04
_cell_measurement_temperature     293(2)
_exptl_crystal_description     'BLOCK'
_exptl_crystal_colour     'colorless'
_exptl_crystal_size_max     0.17
_exptl_crystal_size_mid     0.16
_exptl_crystal_size_min     0.13
_exptl_crystal_density_diffrn     1.606
_exptl_crystal_density_meas     ?
_exptl_crystal_density_method     'not measured'
_exptl_crystal_F_000     2016
_exptl_absorpt_coefficient_mu     3.902
_exptl_absorpt_correction_type     multi-scan
_exptl_absorpt_process_details     '(SADABS; Bruker, 2007)'
_exptl_absorpt_correction_T_min     0.5567
_exptl_absorpt_correction_T_max     0.6309
_exptl_special_details     ?
_diffrn_ambient_temperature     293(2)
_diffrn_radiation_type     MoK\a
_diffrn_radiation_wavelength     0.71069
_diffrn_radiation_source     'fine-focus sealed tube'
_diffrn_radiation_monochromator     graphite
_diffrn_measurement_device_type     'Bruker SMART APEXII CCD'
_diffrn_measurement_method     '\w scans'
_diffrn_detector_area_resol_mean     ?
_diffrn_reflns_number     10763
_diffrn_reflns_av_R_equivalents     0.0263
_diffrn_reflns_av_sigmaI/netI     0.0326
_diffrn_reflns_theta_min     1.91
_diffrn_reflns_theta_max     25.56
_diffrn_reflns_theta_full     25.00
_diffrn_measured_fraction_theta_max     0.997
_diffrn_measured_fraction_theta_full     0.999
_diffrn_reflns_limit_h_min     -26
_diffrn_reflns_limit_h_max     25
_diffrn_reflns_limit_k_min     -13
_diffrn_reflns_limit_k_max     13
_diffrn_reflns_limit_l_min     -21
_diffrn_reflns_limit_l_max     18
_diffrn_standards_number     ?
_diffrn_standards_interval_count     ?
_diffrn_standards_interval_time     ?
_diffrn_standards_decay_%     ?
_refine_special_details
;
Refinement of <i>F</i>^2^ against ALL reflections. The weighted <i>R</i>-factor
<i>wR</i> and goodness of fit <i>S</i> are based on <i>F</i>^2^, conventional
<i>R</i>-factors <i>R</i> are based on <i>F</i>, with <i>F</i> set to zero for
negative <i>F</i>^2^. The threshold expression of <i>F</i>^2^ >
\s(<i>F</i>^2^) is used only for calculating <i>R</i>-factors(gt) <i>etc</i>.
and is not relevant to the choice of reflections for refinement.
<i>R</i>-factors based on <i>F</i>^2^ are statistically about twice as large
as those based on <i>F</i>, and <i>R</i>-- factors based on ALL data will be
even larger.
;
_reflns_number_total     3904
_reflns_number_gt     2578
_reflns_threshold_expression     I>2\s(I)
_refine_ls_structure_factor_coef     Fsqd
_refine_ls_matrix_type     full
_refine_ls_R_factor_all     0.0751
_refine_ls_R_factor_gt     0.0425
_refine_ls_wR_factor_gt     0.1000
_refine_ls_wR_factor_ref     0.1134
_refine_ls_goodness_of_fit_ref     1.033
_refine_ls_restrained_S_all     1.033
_refine_ls_number_reflns     3904
_refine_ls_number_parameters     253
_refine_ls_number_restraints     0
_refine_ls_hydrogen_treatment     constr
_refine_ls_weighting_scheme     calc
_refine_ls_weighting_details
         'calc w=1/[\s^2^(Fo^2^)+(0.0466P)^2^+7.9699P] where P=(Fo^2^+2Fc^2^)/3'
_atom_sites_solution_hydrogens     geom
_atom_sites_solution_primary     direct
_atom_sites_solution_secondary     difmap
_refine_ls_shift/su_max     0.001
_refine_ls_shift/su_mean     0.000
_refine_diff_density_max     1.106
_refine_diff_density_min     -0.923
_refine_ls_extinction_method     none
_refine_ls_extinction_coef     ?
loop_
    _atom_type_symbol
    _atom_type_description
    _atom_type_scat_dispersion_real
    _atom_type_scat_dispersion_imag
    _atom_type_scat_source
    'C' 'C' 0.0033 0.0016
                         'International Tables Vol C Tables 4.2.6.8 and 6.1.1.4'
    'H' 'H' 0.0000 0.0000
                         'International Tables Vol C Tables 4.2.6.8 and 6.1.1.4'
    'N' 'N' 0.0061 0.0033
                         'International Tables Vol C Tables 4.2.6.8 and 6.1.1.4'
    'O' 'O' 0.0106 0.0060
                         'International Tables Vol C Tables 4.2.6.8 and 6.1.1.4'
    'Br' 'Br' -0.2901 2.4595
                         'International Tables Vol C Tables 4.2.6.8 and 6.1.1.4'
_computing_data_collection     'APEX2 (Bruker, 2007)'
_computing_cell_refinement     'SAINT (Bruker, 2007)'
_computing_data_reduction     'SAINT (Bruker, 2007)'
_computing_structure_solution     'SHELXS97 (Sheldrick, 2008)'
_computing_structure_refinement     'SHELXL97 (Sheldrick, 2008)'
_computing_molecular_graphics     'SHELXTL (Sheldrick, 2008)'
_computing_publication_material     'SHELXTL (Sheldrick, 2008)'
loop_
    _atom_site_type_symbol
    _atom_site_label
    _atom_site_fract_x
    _atom_site_fract_y
    _atom_site_fract_z
    _atom_site_U_iso_or_equiv
    _atom_site_adp_type
    _atom_site_calc_flag
    _atom_site_refinement_flags
    _atom_site_occupancy
    _atom_site_symmetry_multiplicity
    _atom_site_disorder_assembly
    _atom_site_disorder_group
    Br Br2 -0.01743(2) 0.57808(4) 0.12001(3) 0.06681(18) Uani d . 1 1 . .
    Br Br1 0.59543(3) 0.56713(6) 0.49860(4) 0.0979(2) Uani d . 1 1 . .
    O O2 0.30729(12) 0.7231(2) 0.34697(15) 0.0512(7) Uani d . 1 1 . .
    C C17 0.19183(17) 0.6993(3) 0.1672(2) 0.0406(9) Uani d . 1 1 . .
    C C11 0.25738(17) 0.7509(3) 0.1820(2) 0.0401(8) Uani d . 1 1 . .
    H H11 0.2588 0.8177 0.2188 0.048 Uiso calc R 1 1 . .
    N N1 0.30420(15) 0.5508(3) 0.1772(2) 0.0505(8) Uani d . 1 1 . .
    C C10 0.27366(18) 0.8048(4) 0.1094(2) 0.0468(9) Uani d . 1 1 . .
    H H10A 0.2798 0.7402 0.0749 0.056 Uiso calc R 1 1 . .
    H H10B 0.2392 0.8544 0.0818 0.056 Uiso calc R 1 1 . .
    C C12 0.30963(17) 0.6605(3) 0.2217(2) 0.0409(9) Uani d . 1 1 . .
    O O3 0.28934(16) 0.5274(3) 0.32118(18) 0.0754(10) Uani d . 1 1 . .
    C C13 0.30092(17) 0.6265(4) 0.3028(2) 0.0453(9) Uani d . 1 1 . .
    C C9 0.33168(19) 0.8799(4) 0.1308(2) 0.0523(10) Uani d . 1 1 . .
    C C7 0.37673(17) 0.7151(3) 0.2243(2) 0.0443(9) Uani d . 1 1 . .
    H H7 0.3893 0.6799 0.1794 0.053 Uiso calc R 1 1 . .
    O O1 0.34440(16) 0.9555(3) 0.08779(19) 0.0795(10) Uani d . 1 1 . .
    C C18 0.16493(18) 0.6331(4) 0.1019(2) 0.0495(10) Uani d . 1 1 . .
    H H18 0.1885 0.6140 0.0661 0.059 Uiso calc R 1 1 . .
    C C22 0.15553(18) 0.7240(4) 0.2200(2) 0.0521(10) Uani d . 1 1 . .
    H H22 0.1731 0.7666 0.2653 0.062 Uiso calc R 1 1 . .
    C C4 0.42738(17) 0.6782(4) 0.2946(2) 0.0470(9) Uani d . 1 1 . .
    C C5 0.4465(2) 0.5596(4) 0.3050(3) 0.0652(12) Uani d . 1 1 . .
    H H5 0.4261 0.5013 0.2703 0.078 Uiso calc R 1 1 . .
    C C1 0.5261(2) 0.6100(5) 0.4171(3) 0.0622(12) Uani d . 1 1 . .
    C C19 0.10326(19) 0.5942(4) 0.0883(2) 0.0512(10) Uani d . 1 1 . .
    H H19 0.0859 0.5486 0.0443 0.061 Uiso calc R 1 1 . .
    C C20 0.06841(17) 0.6234(3) 0.1403(2) 0.0475(9) Uani d . 1 1 . .
    C C14 0.2992(2) 0.7071(5) 0.4265(2) 0.0679(13) Uani d . 1 1 . .
    H H14A 0.2574 0.7320 0.4290 0.082 Uiso calc R 1 1 . .
    H H14B 0.3043 0.6226 0.4411 0.082 Uiso calc R 1 1 . .
    C C8 0.37386(18) 0.8521(4) 0.2093(2) 0.0518(10) Uani d . 1 1 . .
    H H8A 0.3582 0.8925 0.2497 0.062 Uiso calc R 1 1 . .
    H H8B 0.4156 0.8824 0.2112 0.062 Uiso calc R 1 1 . .
    C C21 0.09395(19) 0.6872(4) 0.2070(3) 0.0584(11) Uani d . 1 1 . .
    H H21 0.0702 0.7052 0.2428 0.070 Uiso calc R 1 1 . .
    C C2 0.5071(2) 0.7263(5) 0.4093(3) 0.0709(13) Uani d . 1 1 . .
    H H2 0.5272 0.7839 0.4448 0.085 Uiso calc R 1 1 . .
    C C3 0.4580(2) 0.7598(4) 0.3488(3) 0.0653(12) Uani d . 1 1 . .
    H H3 0.4453 0.8401 0.3446 0.078 Uiso calc R 1 1 . .
    C C16 0.3003(3) 0.4647(5) 0.1399(3) 0.0748(14) Uani d . 1 1 . .
    C C6 0.4956(2) 0.5251(5) 0.3664(3) 0.0748(14) Uani d . 1 1 . .
    H H6 0.5076 0.4445 0.3727 0.090 Uiso calc R 1 1 . .
    C C15 0.3453(3) 0.7792(6) 0.4799(3) 0.109(2) Uani d . 1 1 . .
    H H15A 0.3401 0.7688 0.5320 0.163 Uiso calc R 1 1 . .
    H H15B 0.3398 0.8628 0.4655 0.163 Uiso calc R 1 1 . .
    H H15C 0.3866 0.7537 0.4775 0.163 Uiso calc R 1 1 . .
loop_
    _atom_site_aniso_label
    _atom_site_aniso_U_11
    _atom_site_aniso_U_22
    _atom_site_aniso_U_33
    _atom_site_aniso_U_12
    _atom_site_aniso_U_13
    _atom_site_aniso_U_23
    Br2 0.0384(2) 0.0767(3) 0.0818(3) -0.0098(2) 0.0069(2) -0.0024(3)
    Br1 0.0605(4) 0.1272(5) 0.0961(4) 0.0137(3) -0.0018(3) 0.0346(4)
    O2 0.0579(18) 0.0531(17) 0.0452(16) -0.0035(13) 0.0171(13) 0.0031(13)
    C17 0.038(2) 0.041(2) 0.042(2) -0.0016(16) 0.0067(16) -0.0005(17)
    C11 0.040(2) 0.036(2) 0.044(2) -0.0041(16) 0.0086(16) -0.0025(16)
    N1 0.048(2) 0.0387(19) 0.064(2) 0.0000(15) 0.0124(16) -0.0055(17)
    C10 0.045(2) 0.049(2) 0.046(2) -0.0029(18) 0.0093(18) 0.0037(18)
    C12 0.039(2) 0.036(2) 0.049(2) -0.0044(16) 0.0121(17) -0.0028(17)
    O3 0.105(3) 0.0497(19) 0.079(2) -0.0167(18) 0.037(2) 0.0120(16)
    C13 0.036(2) 0.047(2) 0.054(2) -0.0041(17) 0.0122(18) 0.004(2)
    C9 0.056(3) 0.048(2) 0.057(3) -0.006(2) 0.021(2) 0.006(2)
    C7 0.039(2) 0.045(2) 0.052(2) -0.0061(17) 0.0164(18) -0.0018(18)
    O1 0.076(2) 0.087(2) 0.073(2) -0.0251(19) 0.0141(17) 0.0293(19)
    C18 0.046(2) 0.055(2) 0.049(2) -0.0012(19) 0.0135(19) -0.002(2)
    C22 0.046(2) 0.056(3) 0.054(2) -0.0102(19) 0.0110(19) -0.015(2)
    C4 0.037(2) 0.050(2) 0.059(3) -0.0004(18) 0.0198(19) 0.005(2)
    C5 0.064(3) 0.055(3) 0.075(3) -0.002(2) 0.012(2) -0.001(2)
    C1 0.038(2) 0.080(3) 0.068(3) 0.002(2) 0.012(2) 0.014(3)
    C19 0.046(2) 0.053(2) 0.050(2) -0.0054(19) 0.0004(19) -0.0075(19)
    C20 0.036(2) 0.047(2) 0.057(3) -0.0054(17) 0.0056(18) 0.0036(19)
    C14 0.070(3) 0.086(3) 0.050(3) 0.005(3) 0.019(2) 0.010(2)
    C8 0.044(2) 0.051(2) 0.060(3) -0.0136(19) 0.0130(19) 0.003(2)
    C21 0.044(2) 0.072(3) 0.063(3) -0.008(2) 0.021(2) -0.010(2)
    C2 0.049(3) 0.076(3) 0.078(3) -0.005(2) -0.004(2) -0.007(3)
    C3 0.052(3) 0.057(3) 0.079(3) 0.004(2) 0.000(2) -0.001(2)
    C16 0.079(4) 0.055(3) 0.088(4) 0.002(3) 0.015(3) -0.008(3)
    C6 0.067(3) 0.062(3) 0.094(4) 0.018(3) 0.015(3) 0.017(3)
    C15 0.137(6) 0.129(5) 0.063(3) -0.042(5) 0.028(4) -0.023(3)
_geom_special_details
;
All e.s.d.'s (except the e.s.d. in the dihedral angle between two l.s. planes)
are estimated using the full covariance matrix. The cell e.s.d.'s are taken
into account individually in the estimation of e.s.d.'s in distances, angles
and torsion angles; correlations between e.s.d.'s in cell parameters are only
used when they are defined by crystal symmetry. An approximate (isotropic)
treatment of cell e.s.d.'s is used for estimating e.s.d.'s involving l.s.
planes.
;
loop_
    _geom_bond_atom_site_label_1
    _geom_bond_atom_site_label_2
    _geom_bond_site_symmetry_2
    _geom_bond_distance
    _geom_bond_publ_flag
    Br2 C20 . 1.904(4) ?
    Br1 C1 . 1.896(4) ?
    O2 C13 . 1.312(5) ?
    O2 C14 . 1.466(5) ?
    C17 C18 . 1.378(5) ?
    C17 C22 . 1.388(5) ?
    C17 C11 . 1.515(5) ?
    C11 C10 . 1.530(5) ?
    C11 C12 . 1.560(5) ?
    C11 H11 . 0.9800 ?
    N1 C16 . 1.150(5) ?
    N1 C12 . 1.437(5) ?
    C10 C9 . 1.495(5) ?
    C10 H10A . 0.9700 ?
    C10 H10B . 0.9700 ?
    C12 C13 . 1.534(5) ?
    C12 C7 . 1.585(5) ?
    O3 C13 . 1.190(5) ?
    C9 O1 . 1.206(4) ?
    C9 C8 . 1.507(6) ?
    C7 C4 . 1.516(5) ?
    C7 C8 . 1.539(5) ?
    C7 H7 . 0.9800 ?
    C18 C19 . 1.389(5) ?
    C18 H18 . 0.9300 ?
    C22 C21 . 1.381(5) ?
    C22 H22 . 0.9300 ?
    C4 C3 . 1.373(6) ?
    C4 C5 . 1.378(6) ?
    C5 C6 . 1.392(7) ?
    C5 H5 . 0.9300 ?
    C1 C2 . 1.351(7) ?
    C1 C6 . 1.361(7) ?
    C19 C20 . 1.365(5) ?
    C19 H19 . 0.9300 ?
    C20 C21 . 1.375(5) ?
    C14 C15 . 1.451(7) ?
    C14 H14A . 0.9700 ?
    C14 H14B . 0.9700 ?
    C8 H8A . 0.9700 ?
    C8 H8B . 0.9700 ?
    C21 H21 . 0.9300 ?
    C2 C3 . 1.380(6) ?
    C2 H2 . 0.9300 ?
    C3 H3 . 0.9300 ?
    C6 H6 . 0.9300 ?
    C15 H15A . 0.9600 ?
    C15 H15B . 0.9600 ?
    C15 H15C . 0.9600 ?
loop_
    _geom_angle_atom_site_label_1
    _geom_angle_atom_site_label_2
    _geom_angle_atom_site_label_3
    _geom_angle_site_symmetry_1
    _geom_angle_site_symmetry_3
    _geom_angle
    _geom_angle_publ_flag
    C13 O2 C14 . . 116.8(3) ?
    C18 C17 C22 . . 117.7(3) ?
    C18 C17 C11 . . 123.3(3) ?
    C22 C17 C11 . . 118.9(3) ?
    C17 C11 C10 . . 113.7(3) ?
    C17 C11 C12 . . 114.0(3) ?
    C10 C11 C12 . . 109.5(3) ?
    C17 C11 H11 . . 106.3 ?
    C10 C11 H11 . . 106.3 ?
    C12 C11 H11 . . 106.3 ?
    C16 N1 C12 . . 178.1(4) ?
    C9 C10 C11 . . 111.1(3) ?
    C9 C10 H10A . . 109.4 ?
    C11 C10 H10A . . 109.4 ?
    C9 C10 H10B . . 109.4 ?
    C11 C10 H10B . . 109.4 ?
    H10A C10 H10B . . 108.0 ?
    N1 C12 C13 . . 106.9(3) ?
    N1 C12 C11 . . 109.8(3) ?
    C13 C12 C11 . . 109.6(3) ?
    N1 C12 C7 . . 107.2(3) ?
    C13 C12 C7 . . 112.7(3) ?
    C11 C12 C7 . . 110.6(3) ?
    O3 C13 O2 . . 126.2(4) ?
    O3 C13 C12 . . 124.2(4) ?
    O2 C13 C12 . . 109.6(3) ?
    O1 C9 C10 . . 122.5(4) ?
    O1 C9 C8 . . 122.4(4) ?
    C10 C9 C8 . . 115.0(3) ?
    C4 C7 C8 . . 113.6(3) ?
    C4 C7 C12 . . 114.9(3) ?
    C8 C7 C12 . . 111.8(3) ?
    C4 C7 H7 . . 105.2 ?
    C8 C7 H7 . . 105.2 ?
    C12 C7 H7 . . 105.2 ?
    C17 C18 C19 . . 121.3(4) ?
    C17 C18 H18 . . 119.4 ?
    C19 C18 H18 . . 119.4 ?
    C21 C22 C17 . . 121.8(4) ?
    C21 C22 H22 . . 119.1 ?
    C17 C22 H22 . . 119.1 ?
    C3 C4 C5 . . 116.7(4) ?
    C3 C4 C7 . . 122.6(4) ?
    C5 C4 C7 . . 120.6(4) ?
    C4 C5 C6 . . 121.5(5) ?
    C4 C5 H5 . . 119.2 ?
    C6 C5 H5 . . 119.2 ?
    C2 C1 C6 . . 120.0(4) ?
    C2 C1 Br1 . . 119.3(4) ?
    C6 C1 Br1 . . 120.6(4) ?
    C20 C19 C18 . . 119.4(4) ?
    C20 C19 H19 . . 120.3 ?
    C18 C19 H19 . . 120.3 ?
    C19 C20 C21 . . 121.1(4) ?
    C19 C20 Br2 . . 119.9(3) ?
    C21 C20 Br2 . . 119.0(3) ?
    C15 C14 O2 . . 109.4(4) ?
    C15 C14 H14A . . 109.8 ?
    O2 C14 H14A . . 109.8 ?
    C15 C14 H14B . . 109.8 ?
    O2 C14 H14B . . 109.8 ?
    H14A C14 H14B . . 108.2 ?
    C9 C8 C7 . . 110.5(3) ?
    C9 C8 H8A . . 109.5 ?
    C7 C8 H8A . . 109.5 ?
    C9 C8 H8B . . 109.5 ?
    C7 C8 H8B . . 109.5 ?
    H8A C8 H8B . . 108.1 ?
    C20 C21 C22 . . 118.8(4) ?
    C20 C21 H21 . . 120.6 ?
    C22 C21 H21 . . 120.6 ?
    C1 C2 C3 . . 120.1(5) ?
    C1 C2 H2 . . 119.9 ?
    C3 C2 H2 . . 119.9 ?
    C4 C3 C2 . . 122.0(4) ?
    C4 C3 H3 . . 119.0 ?
    C2 C3 H3 . . 119.0 ?
    C1 C6 C5 . . 119.6(5) ?
    C1 C6 H6 . . 120.2 ?
    C5 C6 H6 . . 120.2 ?
    C14 C15 H15A . . 109.5 ?
    C14 C15 H15B . . 109.5 ?
    H15A C15 H15B . . 109.5 ?
    C14 C15 H15C . . 109.5 ?
    H15A C15 H15C . . 109.5 ?
    H15B C15 H15C . . 109.5 ?
loop_
    _geom_torsion_atom_site_label_1
    _geom_torsion_atom_site_label_2
    _geom_torsion_atom_site_label_3
    _geom_torsion_atom_site_label_4
    _geom_torsion_site_symmetry_1
    _geom_torsion_site_symmetry_2
    _geom_torsion_site_symmetry_3
    _geom_torsion_site_symmetry_4
    _geom_torsion
    _geom_torsion_publ_flag
    C18 C17 C11 C10 . . . . 41.2(5) ?
    C22 C17 C11 C10 . . . . -135.7(4) ?
    C18 C17 C11 C12 . . . . -85.3(4) ?
    C22 C17 C11 C12 . . . . 97.8(4) ?
    C17 C11 C10 C9 . . . . 166.2(3) ?
    C12 C11 C10 C9 . . . . -65.0(4) ?
    C16 N1 C12 C13 . . . .  -17E1(10)
                                     ?
    C16 N1 C12 C11 . . . . 67(14) ?
    C16 N1 C12 C7 . . . . -53(14) ?
    C17 C11 C12 N1 . . . . 54.1(4) ?
    C10 C11 C12 N1 . . . . -74.6(4) ?
    C17 C11 C12 C13 . . . . -63.0(4) ?
    C10 C11 C12 C13 . . . . 168.3(3) ?
    C17 C11 C12 C7 . . . . 172.1(3) ?
    C10 C11 C12 C7 . . . . 43.5(4) ?
    C14 O2 C13 O3 . . . . -0.2(6) ?
    C14 O2 C13 C12 . . . . 178.9(3) ?
    N1 C12 C13 O3 . . . . -2.8(5) ?
    C11 C12 C13 O3 . . . . 116.1(4) ?
    C7 C12 C13 O3 . . . . -120.3(4) ?
    N1 C12 C13 O2 . . . . 178.1(3) ?
    C11 C12 C13 O2 . . . . -62.9(4) ?
    C7 C12 C13 O2 . . . . 60.6(4) ?
    C11 C10 C9 O1 . . . . -159.9(4) ?
    C11 C10 C9 C8 . . . . 21.4(5) ?
    N1 C12 C7 C4 . . . . -93.0(4) ?
    C13 C12 C7 C4 . . . . 24.3(4) ?
    C11 C12 C7 C4 . . . . 147.3(3) ?
    N1 C12 C7 C8 . . . . 135.7(3) ?
    C13 C12 C7 C8 . . . . -107.0(4) ?
    C11 C12 C7 C8 . . . . 16.0(4) ?
    C22 C17 C18 C19 . . . . 1.2(6) ?
    C11 C17 C18 C19 . . . . -175.8(4) ?
    C18 C17 C22 C21 . . . . -1.9(6) ?
    C11 C17 C22 C21 . . . . 175.2(4) ?
    C8 C7 C4 C3 . . . . 13.6(5) ?
    C12 C7 C4 C3 . . . . -116.9(4) ?
    C8 C7 C4 C5 . . . . -163.9(4) ?
    C12 C7 C4 C5 . . . . 65.7(5) ?
    C3 C4 C5 C6 . . . . -1.7(7) ?
    C7 C4 C5 C6 . . . . 175.9(4) ?
    C17 C18 C19 C20 . . . . 0.8(6) ?
    C18 C19 C20 C21 . . . . -2.2(6) ?
    C18 C19 C20 Br2 . . . . 176.7(3) ?
    C13 O2 C14 C15 . . . . 140.1(5) ?
    O1 C9 C8 C7 . . . . -139.2(4) ?
    C10 C9 C8 C7 . . . . 39.5(5) ?
    C4 C7 C8 C9 . . . . 168.9(3) ?
    C12 C7 C8 C9 . . . . -59.1(4) ?
    C19 C20 C21 C22 . . . . 1.5(6) ?
    Br2 C20 C21 C22 . . . . -177.4(3) ?
    C17 C22 C21 C20 . . . . 0.6(7) ?
    C6 C1 C2 C3 . . . . -1.7(8) ?
    Br1 C1 C2 C3 . . . . 177.9(4) ?
    C5 C4 C3 C2 . . . . 2.4(7) ?
    C7 C4 C3 C2 . . . . -175.2(4) ?
    C1 C2 C3 C4 . . . . -0.7(8) ?
    C2 C1 C6 C5 . . . . 2.4(7) ?
    Br1 C1 C6 C5 . . . . -177.3(4) ?
    C4 C5 C6 C1 . . . . -0.6(7) ?
loop_
    _geom_hbond_atom_site_label_D
    _geom_hbond_atom_site_label_H
    _geom_hbond_atom_site_label_A
    _geom_hbond_site_symmetry_A
    _geom_hbond_distance_DH
    _geom_hbond_distance_HA
    _geom_hbond_distance_DA
    _geom_hbond_angle_DHA
    C11 H11 O3 4_555 0.98 2.58 3.226(5) 123
