# Supplementary material for: Ethyl 2,6-bis­(4-bromo­phen­yl)-1-iso­cyano-4-oxo­cyclo­hexa­necarboxyl­ate
Source: Acta Crystallogr Sect E Struct Rep Online. 2014 Jul 5;70(Pt 8):o856. doi: 10.1107/S160053681401530X (PMC4158533; doi:10.1107/S160053681401530X)
Supplement: Supplementary file 2 [file e-70-0o856-Isup2.hkl]

# 
# h,k,l, Fc-squared, Fo-squared, sigma(Fo-squared) and status flag 
# 
data_I
_shelx_title ' SS in C2/c' 
_shelx_refln_list_code          4 
_shelx_F_calc_maximum      647.71 
_exptl_crystal_F_000      2016.00 
_reflns_d_resolution_high  0.8237 
 
loop_ 
 _symmetry_equiv_pos_as_xyz 
 'x, y, z' 
 '-x, y, -z+1/2' 
 'x+1/2, y+1/2, z' 
 '-x+1/2, y+1/2, -z+1/2' 
 '-x, -y, -z' 
 'x, -y, z-1/2' 
 '-x+1/2, -y+1/2, -z' 
 'x+1/2, -y+1/2, z-1/2' 
 
_cell_length_a    21.9920 
_cell_length_b    11.0750 
_cell_length_c    17.6480 
_cell_angle_alpha  90.000 
_cell_angle_beta  103.560 
_cell_angle_gamma  90.000 
 
_shelx_F_squared_multiplier     1.000 
 
loop_ 
 _refln_index_h 
 _refln_index_k 
 _refln_index_l 
 _refln_F_squared_calc 
 _refln_F_squared_meas 
 _refln_F_squared_sigma 
 _refln_observed_status 
   2   0   0    18455.21    19441.32    273.33 o 
   4   0   0     2782.25     3311.83     96.97 o 
   6   0   0    21510.47    21951.58    355.98 o 
   8   0   0      190.72      393.62     81.83 o 
  10   0   0   106965.13   112551.73   1545.03 o 
  12   0   0    13081.27    14566.47    324.88 o 
  14   0   0     1653.34     1500.84    140.35 o 
  16   0   0     5003.48     4907.18    234.86 o 
  18   0   0     5212.17     4910.45    250.41 o 
  20   0   0      740.60      894.45    159.17 o 
  22   0   0     1357.55     1368.27    182.08 o 
  24   0   0     2772.01     2775.40    243.87 o 
   1   1   0       15.69       61.07      6.74 o 
   3   1   0    27556.95    28061.37    223.15 o 
   5   1   0    20265.13    20949.51    248.91 o 
   7   1   0   126964.84   130624.88    998.55 o 
   9   1   0     7901.75     7461.49    177.42 o 
  11   1   0     7697.73     7223.22    122.27 o 
  13   1   0     6554.89     6541.15    163.52 o 
  15   1   0       69.71      154.69     91.27 o 
  17   1   0     1887.60     2128.75    123.67 o 
  19   1   0     2234.76     2447.78    137.00 o 
  21   1   0     9211.88     8779.74    226.19 o 
  23   1   0     1762.88     1631.28    151.46 o 
  25   1   0      730.81      657.49    136.38 o 
   0   2   0     4155.67     5826.59     95.75 o 
   2   2   0    69012.30    71767.05    540.70 o 
   4   2   0     1157.11     1092.69     36.53 o 
   6   2   0        5.52       74.54     27.32 o 
   8   2   0     2513.99     2367.15     81.47 o 
  10   2   0    25450.13    26720.34    290.71 o 
  12   2   0     4556.49     4868.62    110.02 o 
  14   2   0       28.28       55.32     60.01 o 
  16   2   0     6790.04     6749.86    154.16 o 
  18   2   0      103.37      122.39    102.52 o 
  20   2   0       93.81      207.18    173.90 o 
  22   2   0       43.36        7.14    116.89 o 
  24   2   0      735.08      746.74    143.28 o 
   1   3   0    16032.88    18720.14    494.48 o 
   3   3   0     7539.82     7726.73     67.72 o 
   5   3   0     2333.79     2499.17     49.33 o 
   7   3   0     4387.31     5128.23     77.35 o 
   9   3   0      303.35      393.62     39.64 o 
  11   3   0      165.80      180.90     46.26 o 
  13   3   0      756.33      808.92     64.84 o 
  15   3   0     2039.99     2066.15    107.96 o 
  17   3   0      157.35      144.31     73.81 o 
  19   3   0      261.31      112.09     79.29 o 
  21   3   0      176.76       71.02    109.20 o 
  23   3   0      385.13      410.57    126.63 o 
  25   3   0       19.19       63.53    126.37 o 
   0   4   0       61.26       98.61     36.42 o 
   2   4   0    16595.15    16853.02    150.52 o 
   4   4   0     3133.45     3118.61     43.15 o 
   6   4   0       13.04       20.86     26.86 o 
   8   4   0       69.40       43.92     37.39 o 
  10   4   0      439.68      348.70     45.77 o 
  12   4   0      193.79      158.06     51.16 o 
  14   4   0     1289.75     1321.43     77.25 o 
  16   4   0      746.35      513.77     90.59 o 
  18   4   0       84.74      -70.72    118.45 o 
  20   4   0     1676.39     1682.33    196.78 o 
  22   4   0     1025.69     1122.62    249.39 o 
  24   4   0      901.50      755.82    176.76 o 
   1   5   0    13865.07    15192.87    174.30 o 
   3   5   0     8406.13     8239.70    146.05 o 
   5   5   0    23286.25    21581.83    225.01 o 
   7   5   0     6372.07     6304.73     94.07 o 
   9   5   0     1028.30     1139.21     58.04 o 
  11   5   0      504.61      651.47     67.53 o 
  13   5   0       52.87       22.76     55.35 o 
  15   5   0     3417.94     3343.09    114.52 o 
  17   5   0      115.17       36.72    114.84 o 
  19   5   0     1308.16     1400.56    106.58 o 
  21   5   0     3000.18     3174.90    258.53 o 
  23   5   0      612.89      493.25    145.57 o 
   0   6   0    49177.14    45973.57    644.03 o 
   2   6   0    26969.56    26867.22    236.11 o 
   4   6   0     3958.41     4423.25     69.04 o 
   6   6   0     1442.31     1658.56     44.82 o 
   8   6   0     9721.95     9983.46    129.82 o 
  10   6   0     3329.64     3346.19     91.32 o 
  12   6   0     1821.99     1782.65     75.15 o 
  14   6   0     1804.18     1804.62     82.55 o 
  16   6   0     2599.08     2451.77    103.30 o 
  18   6   0      582.27      563.41     96.15 o 
  20   6   0       50.26       47.37     97.10 o 
  22   6   0      405.84      470.44    117.73 o 
   1   7   0      552.63      450.69     46.86 o 
   3   7   0    11228.58    11311.17    131.35 o 
   5   7   0    21709.60    21364.86    401.68 o 
   7   7   0     6583.74     6001.39    120.86 o 
   9   7   0      356.45      283.24     50.71 o 
  11   7   0      115.04       71.03     52.38 o 
  13   7   0      474.87      534.47     70.24 o 
  15   7   0       75.78       26.12     97.62 o 
  17   7   0      293.85      138.02     80.08 o 
  19   7   0      497.31      601.64     97.12 o 
  21   7   0      483.97      487.72    102.08 o 
   0   8   0     7868.94     8092.16    191.90 o 
   2   8   0     4570.09     4442.80     86.63 o 
   4   8   0       80.70      142.01     43.63 o 
   6   8   0      249.25      184.81     45.34 o 
   8   8   0      515.14      647.25     61.13 o 
  10   8   0     6423.58     6383.03    123.40 o 
  12   8   0      455.48      360.37     71.97 o 
  14   8   0       19.11      -69.22     69.22 o 
  16   8   0      390.59      314.38     82.80 o 
  18   8   0       95.24      -35.24     84.21 o 
  20   8   0       16.89      -53.49     89.60 o 
   1   9   0      250.70      167.62     46.92 o 
   3   9   0     1109.32     1308.95     60.53 o 
   5   9   0     1481.45     1344.85     64.95 o 
   7   9   0     2691.17     2260.05     78.48 o 
   9   9   0     1491.56     1622.75     89.02 o 
  11   9   0      117.41       74.30     63.45 o 
  13   9   0       26.18       34.40     69.12 o 
  15   9   0      406.61      425.98     84.35 o 
  17   9   0      127.04       38.16     86.69 o 
  19   9   0       11.60        2.04    134.64 o 
   0  10   0      230.56      166.64     63.04 o 
   2  10   0      205.68      147.37     51.04 o 
   4  10   0       11.49       15.02     53.65 o 
   6  10   0       28.92       44.56     55.28 o 
   8  10   0       23.25      -23.46     56.95 o 
  10  10   0      103.53       60.30     64.07 o 
  12  10   0       27.29      -69.15     69.15 o 
  14  10   0       52.33      118.74     78.34 o 
  16  10   0      184.18      274.66     87.97 o 
   1  11   0      519.54      325.30     53.92 o 
   3  11   0      119.51      168.25     84.50 o 
   5  11   0     1264.51     1408.51    104.87 o 
   7  11   0      139.70      222.49     65.95 o 
   9  11   0     1275.15     1088.51    113.75 o 
  11  11   0      222.92      -90.83     90.83 o 
  13  11   0      435.88      455.94    110.16 o 
   0  12   0       32.78     -103.11    103.11 o 
   2  12   0     1257.75     1708.70    150.17 o 
   4  12   0      394.98      360.07    118.66 o 
   6  12   0       50.19       38.87    117.43 o 
   8  12   0      837.44      627.67    125.62 o 
  10  12   0        2.28      100.25    131.34 o 
 -25   1   1      924.12     1091.72    165.30 o 
 -23   1   1      528.90      415.47    130.91 o 
 -21   1   1        4.20      -99.08     99.08 o 
 -19   1   1     1344.69     1352.68    124.11 o 
 -17   1   1      798.84      828.42    126.84 o 
 -15   1   1     1027.75     1013.89    136.46 o 
 -13   1   1       98.53      129.44     52.65 o 
 -11   1   1    11396.49    13049.24    286.43 o 
  -9   1   1     1902.75     1662.41     57.96 o 
  -7   1   1    70545.35    68835.41    593.76 o 
  -5   1   1     2997.28     2812.33     41.01 o 
  -3   1   1     1562.02     1922.60     24.95 o 
  -1   1   1    26602.66    26782.65    444.24 o 
   1   1   1      822.27     1010.78     14.45 o 
   3   1   1    47213.46    47761.33    322.67 o 
   5   1   1     5447.51     5339.79     77.69 o 
   7   1   1     5281.47     4803.12    111.48 o 
   9   1   1     6953.67     7078.92    112.62 o 
  11   1   1      163.24      375.75     64.63 o 
  13   1   1     8589.05     9045.69    197.63 o 
  15   1   1     3041.91     2986.42    127.57 o 
  17   1   1     8568.98     8176.78    423.70 o 
  19   1   1      177.81      120.86    103.06 o 
  21   1   1      998.82     1204.58    129.94 o 
  23   1   1       71.56      134.46    117.25 o 
  25   1   1      894.92      882.77    151.44 o 
 -24   2   1       10.40      174.93    116.21 o 
 -22   2   1       17.30       76.94    113.19 o 
 -20   2   1        1.12      -30.45    103.02 o 
 -18   2   1     1344.96     1161.01    132.65 o 
 -16   2   1     4667.98     5190.48    132.97 o 
 -14   2   1    19338.48    18253.38    320.64 o 
 -12   2   1    34428.64    33389.52    359.15 o 
 -10   2   1    57764.27    60299.19    500.43 o 
  -8   2   1     3428.00     3541.93     70.79 o 
  -6   2   1     5971.08     6855.16     67.55 o 
  -4   2   1   143067.25   143759.61    932.35 o 
  -2   2   1    31060.68    30195.10    204.80 o 
   0   2   1   150229.59   150322.42   2183.33 o 
   2   2   1    11063.19    13044.72    113.03 o 
   4   2   1    10036.41     9430.35     97.85 o 
   6   2   1     7897.86     7108.26     79.21 o 
   8   2   1     3231.59     3743.45     55.98 o 
  10   2   1      233.37      342.24     57.81 o 
  12   2   1    24669.63    23742.99    314.02 o 
  14   2   1    16927.74    15568.65    207.57 o 
  16   2   1     2112.42     2286.19    153.23 o 
  18   2   1     2275.99     2567.77    162.03 o 
  20   2   1      195.40      358.46    241.41 o 
  22   2   1     6034.10     5988.75    226.27 o 
  24   2   1     4956.90     4753.71    209.23 o 
 -25   3   1      258.73      433.94    131.06 o 
 -23   3   1      469.11      545.44    281.30 o 
 -21   3   1       14.67       31.35    120.25 o 
 -19   3   1     3540.67     3599.68    130.32 o 
 -17   3   1    15328.44    14972.06    219.24 o 
 -15   3   1     1364.38     1482.27     82.79 o 
 -13   3   1      175.25      142.54     57.13 o 
 -11   3   1     8815.52     8834.44    129.09 o 
  -9   3   1    95144.28    96734.47    783.88 o 
  -7   3   1    52280.12    49315.23    341.56 o 
  -5   3   1    36344.40    37319.27    258.94 o 
  -3   3   1      190.52      191.53     19.15 o 
  -1   3   1     2554.89     2059.43     51.76 o 
   1   3   1   100423.91   100104.13    750.03 o 
   3   3   1   158776.63   160303.17   1193.62 o 
   5   3   1     1819.57     1923.80     48.84 o 
   7   3   1     9907.36     8356.73    105.86 o 
   9   3   1     9883.43     9091.68    211.42 o 
  11   3   1     2036.64     2287.05     87.62 o 
  13   3   1      922.45      896.14    108.32 o 
  15   3   1     3234.22     2936.15    233.50 o 
  17   3   1    11468.52    10850.73    319.89 o 
  19   3   1    17046.31    16706.15    309.90 o 
  21   3   1     3423.29     3647.16    368.87 o 
  23   3   1      727.22      746.77    131.84 o 
 -24   4   1      103.01      196.35    131.19 o 
 -22   4   1      533.12      715.91    108.07 o 
 -20   4   1      431.57      319.46     95.17 o 
 -18   4   1      299.47      294.59     77.20 o 
 -16   4   1     1712.07     1743.69     93.63 o 
 -14   4   1    15213.77    14838.40    196.43 o 
 -12   4   1    23364.04    22336.35    236.78 o 
 -10   4   1     4096.03     3670.46     90.90 o 
  -8   4   1      328.68      446.09     37.49 o 
  -6   4   1     9833.18     9633.34     87.20 o 
  -4   4   1    93549.73    95851.05    631.23 o 
  -2   4   1    83211.89    81709.37    622.12 o 
   0   4   1     2902.96     2587.56     55.16 o 
   2   4   1      141.47       58.32     21.18 o 
   4   4   1     2603.88     2945.50     53.39 o 
   6   4   1      128.77      196.83     32.03 o 
   8   4   1    32133.03    32505.12    289.12 o 
  10   4   1     1071.00     1152.93     59.67 o 
  12   4   1    26369.34    25741.11    266.74 o 
  14   4   1    12920.94    12070.04    200.52 o 
  16   4   1     5347.56     4804.12    137.19 o 
  18   4   1       12.13      -76.40     76.40 o 
  20   4   1      659.16      536.33    123.75 o 
  22   4   1     2834.10     3144.86    174.12 o 
  24   4   1     2472.62     2723.50    178.67 o 
 -23   5   1      294.03      193.19    116.49 o 
 -21   5   1       51.17      -29.92    142.14 o 
 -19   5   1     1566.04     1627.50    105.83 o 
 -17   5   1     1479.86     1516.42    141.28 o 
 -15   5   1      263.01      382.44     73.05 o 
 -13   5   1      253.81      245.29     57.30 o 
 -11   5   1     4972.68     4598.44     95.75 o 
  -9   5   1    15451.40    14634.47    245.33 o 
  -7   5   1    45464.41    45980.92    324.23 o 
  -5   5   1     2115.51     1889.35     41.32 o 
  -3   5   1     1452.37     1531.12     39.17 o 
  -1   5   1       11.94       20.88     29.05 o 
   1   5   1     1907.41     1992.79     45.97 o 
   3   5   1    12592.50    11846.19    122.40 o 
   5   5   1       60.77       77.73     29.23 o 
   7   5   1     5496.88     5865.21     92.36 o 
   9   5   1     4514.26     4066.70     88.35 o 
  11   5   1       13.71       40.24     46.83 o 
  13   5   1      662.79      745.46     67.83 o 
  15   5   1       18.63      -49.17     65.83 o 
  17   5   1     3879.26     4059.04    227.04 o 
  19   5   1     6122.41     5407.37    160.52 o 
  21   5   1     1462.93     1431.88    118.78 o 
  23   5   1      108.99        9.29    125.01 o 
 -22   6   1      161.80       62.78    104.40 o 
 -20   6   1      183.45      276.63     90.16 o 
 -18   6   1        1.84      103.18     82.18 o 
 -16   6   1      810.84      661.70    105.72 o 
 -14   6   1     2600.56     2691.04     97.89 o 
 -12   6   1      770.86      775.51     89.14 o 
 -10   6   1      252.91      291.76     72.33 o 
  -8   6   1       27.04       34.95     44.81 o 
  -6   6   1      350.48      382.90     30.00 o 
  -4   6   1     3689.24     3434.68     57.75 o 
  -2   6   1     2469.76     2290.46     56.30 o 
   0   6   1    11542.64    11905.39    152.95 o 
   2   6   1     1723.97     1659.78     52.71 o 
   4   6   1     5032.71     4800.76     79.21 o 
   6   6   1     6021.56     6487.11     98.24 o 
   8   6   1      848.61      800.55     49.67 o 
  10   6   1     5229.71     5057.36    155.08 o 
  12   6   1      764.21      803.81     65.18 o 
  14   6   1      905.44      913.83     87.73 o 
  16   6   1      446.76      506.06     77.58 o 
  18   6   1        1.56      -77.46     81.18 o 
  20   6   1        0.56       96.89     97.45 o 
  22   6   1        4.18      -93.82     93.82 o 
 -21   7   1      763.79      491.03    103.67 o 
 -19   7   1      170.65      162.92     99.22 o 
 -17   7   1       19.18      148.30     73.39 o 
 -15   7   1      589.25      486.81     76.68 o 
 -13   7   1      696.05      573.55     67.83 o 
 -11   7   1      131.13       73.00     53.51 o 
  -9   7   1      121.52       95.93     46.63 o 
  -7   7   1       56.18       89.82     57.04 o 
  -5   7   1      100.70       48.66     31.41 o 
  -3   7   1      227.85      112.99     48.31 o 
  -1   7   1     2036.74     1807.28     71.09 o 
   1   7   1     1313.89     1442.69     57.18 o 
   3   7   1       67.93        7.58     42.38 o 
   5   7   1       31.30        6.82     37.30 o 
   7   7   1      303.80      310.88     46.86 o 
   9   7   1        3.61      -46.68     46.68 o 
  11   7   1      169.00      221.30     58.17 o 
  13   7   1       26.61      -58.53     58.53 o 
  15   7   1       80.69      194.33     72.71 o 
  17   7   1       78.97      134.24     86.28 o 
  19   7   1       80.44       16.09     95.35 o 
  21   7   1      112.11      165.19     99.72 o 
 -20   8   1       29.67      -24.11     96.23 o 
 -18   8   1        0.06     -106.91    118.36 o 
 -16   8   1      245.31      178.62     80.77 o 
 -14   8   1      889.03      971.13    112.88 o 
 -12   8   1      479.27      476.13     64.33 o 
 -10   8   1     2477.96     2227.90     89.88 o 
  -8   8   1     6572.03     6008.14    225.07 o 
  -6   8   1     2672.50     2306.00     75.21 o 
  -4   8   1      801.24      967.00     56.26 o 
  -2   8   1     3307.70     3517.19     69.75 o 
   0   8   1     2679.47     2710.52     71.88 o 
   2   8   1      190.61      113.30     41.57 o 
   4   8   1      953.64     1013.56     54.52 o 
   6   8   1      511.12      534.50     53.65 o 
   8   8   1       35.17      -13.97     46.50 o 
  10   8   1     1345.96      924.67     96.82 o 
  12   8   1      952.65     1048.51     75.25 o 
  14   8   1     1992.60     2123.17     93.52 o 
  16   8   1      440.25      545.62     81.95 o 
  18   8   1      556.05      582.69     93.55 o 
  20   8   1     1158.84     1124.21    120.02 o 
 -19   9   1      247.99      294.47     95.67 o 
 -17   9   1      363.86      447.72     91.28 o 
 -15   9   1      453.33      302.29     78.49 o 
 -13   9   1      141.08       94.00     67.52 o 
 -11   9   1      300.62      144.73     63.34 o 
  -9   9   1     6273.43     6467.26    122.76 o 
  -7   9   1     4934.02     5475.16    110.90 o 
  -5   9   1     3844.61     3532.20    142.19 o 
  -3   9   1      408.33      275.56     51.89 o 
  -1   9   1     2214.53     2075.14     63.50 o 
   1   9   1     4597.41     4983.46     95.73 o 
   3   9   1      382.14      611.81     57.79 o 
   5   9   1     1700.74     1606.80     67.95 o 
   7   9   1      709.71      986.36     64.01 o 
   9   9   1      203.90      229.93     57.63 o 
  11   9   1      484.56      570.12     70.97 o 
  13   9   1     1108.81      968.16     81.15 o 
  15   9   1      653.84      692.12     84.94 o 
  17   9   1     1676.74     1800.83    111.56 o 
 -16  10   1      167.51      205.87    109.66 o 
 -14  10   1      236.34      435.14    144.23 o 
 -12  10   1     2213.04     2269.40    118.70 o 
 -10  10   1       72.10       58.40     64.38 o 
  -8  10   1      256.73      208.11     60.04 o 
  -6  10   1     1015.30     1180.83    137.25 o 
  -4  10   1      297.96      432.15    127.51 o 
  -2  10   1     6083.67     6606.16    115.83 o 
   0  10   1      142.33       99.83     45.12 o 
   2  10   1       17.31      -48.03     48.03 o 
   4  10   1      384.16      315.47     57.10 o 
   6  10   1      157.78      212.98     58.14 o 
   8  10   1       17.17      107.41     59.06 o 
  10  10   1        9.86       46.33     65.28 o 
  12  10   1      521.02      738.25     79.04 o 
  14  10   1     1063.37     1088.84     91.96 o 
  16  10   1      531.01      489.22     95.63 o 
 -15  11   1       71.49      -17.84    153.03 o 
 -13  11   1      332.34      336.98    186.17 o 
 -11  11   1       72.15      -27.24     85.92 o 
  -9  11   1     1935.15     2227.19    114.67 o 
  -7  11   1     2317.25     2607.36    226.27 o 
  -5  11   1      865.79      850.64    134.41 o 
  -3  11   1      562.63      621.58    104.13 o 
  -1  11   1       11.00      -14.98     54.79 o 
   1  11   1      272.88      427.90     76.47 o 
   3  11   1      146.57      196.24     82.01 o 
   5  11   1       87.90      207.00     74.74 o 
   7  11   1        1.05      -60.79     75.80 o 
   9  11   1        1.89      -77.06     77.06 o 
  11  11   1        2.40      -78.88     78.88 o 
  13  11   1        3.21       36.11     91.36 o 
 -10  12   1       11.18       49.98    100.81 o 
  -8  12   1      186.47       94.84     94.35 o 
  -6  12   1      458.79      632.08     95.09 o 
  -4  12   1      115.41      160.47     94.71 o 
  -2  12   1       47.48       66.78     79.50 o 
   0  12   1       72.09      162.93    118.86 o 
   2  12   1      282.30      297.06    110.89 o 
   4  12   1        7.37       89.54    154.26 o 
   6  12   1       98.27      150.14    206.84 o 
   8  12   1       76.12      -15.14    121.93 o 
  10  12   1        6.81      -66.29    127.25 o 
  -5  13   1       27.02       67.51    127.66 o 
  -3  13   1        0.45       -1.64    127.66 o 
  -1  13   1       33.75     -120.30    120.30 o 
 -26   0   2     2626.78     3264.77    261.46 o 
 -24   0   2     2157.51     2763.13    239.36 o 
 -22   0   2        4.38      108.84    148.53 o 
 -20   0   2      807.97      680.86    155.08 o 
 -18   0   2     9604.33     8944.88    302.38 o 
 -16   0   2    59631.40    59908.28    939.05 o 
 -14   0   2    61306.97    61497.09    938.64 o 
 -12   0   2       45.83      127.63     57.44 o 
 -10   0   2    19685.91    20470.75    517.19 o 
  -8   0   2    11505.33    11805.27    129.41 o 
  -6   0   2    18842.50    18970.78    169.58 o 
  -4   0   2    22865.71    22608.50    184.65 o 
  -2   0   2    62843.86    62293.49    477.65 o 
   0   0   2     1195.30     1440.22     48.28 o 
   2   0   2    15752.75    18327.90    185.89 o 
   4   0   2     9156.73     9113.86    153.44 o 
   6   0   2     4573.63     5003.34    153.85 o 
   8   0   2    94701.93    89823.95   1239.38 o 
  10   0   2   115116.41   114671.24   1575.31 o 
  12   0   2    60729.74    61420.16    926.77 o 
  14   0   2    13402.90    13714.98    337.97 o 
  16   0   2     1655.34     1665.32    175.53 o 
  18   0   2    12912.85    12331.58    368.25 o 
  20   0   2     7762.16     8360.99    328.97 o 
  22   0   2     3810.16     4371.58    262.28 o 
  24   0   2      202.98      229.54    191.49 o 
 -25   1   2       59.25       96.64    131.14 o 
 -23   1   2     2846.15     3169.61    166.14 o 
 -21   1   2     6506.98     6711.76    203.11 o 
 -19   1   2     7698.33     7849.10    209.46 o 
 -17   1   2      714.08      660.18     98.22 o 
 -15   1   2      554.79      493.46     70.60 o 
 -13   1   2    12716.20    13323.74    303.91 o 
 -11   1   2    39464.01    38241.32    511.50 o 
  -9   1   2    83581.78    85370.47    698.13 o 
  -7   1   2    11842.28    11484.11    104.31 o 
  -5   1   2    44275.68    46117.53    426.58 o 
  -3   1   2     2332.53     2414.41     27.32 o 
  -1   1   2    22003.98    21359.01    170.68 o 
   1   1   2     4289.33     4955.59     54.39 o 
   3   1   2      649.41      950.02     30.72 o 
   5   1   2   126683.22   127475.12   1446.79 o 
   7   1   2    23764.91    23978.54    349.01 o 
   9   1   2     4460.71     5213.38    138.30 o 
  11   1   2      188.99      181.94     63.24 o 
  13   1   2     5075.32     4032.91    146.74 o 
  15   1   2    40792.50    41279.52   1073.66 o 
  17   1   2    13155.35    14595.52    393.21 o 
  19   1   2     3614.17     3707.96    179.01 o 
  21   1   2       12.28       89.48    146.48 o 
  23   1   2       49.94       88.41    126.99 o 
  25   1   2     1813.67     2053.26    318.54 o 
 -26   2   2      265.80      348.33    130.11 o 
 -24   2   2       14.00      -90.26    120.45 o 
 -22   2   2      311.85      152.16    115.25 o 
 -20   2   2        2.35       36.39    110.03 o 
 -18   2   2     1854.05     1976.08    134.30 o 
 -16   2   2    16351.90    16297.35    576.12 o 
 -14   2   2     7923.35     7871.25    220.48 o 
 -12   2   2     1695.85     1528.02     67.36 o 
 -10   2   2     5403.99     6466.92     84.69 o 
  -8   2   2     8026.10     8248.72    100.62 o 
  -6   2   2    71650.47    74509.49    735.16 o 
  -4   2   2    17785.70    18513.55    124.20 o 
  -2   2   2     7125.40     7946.36     65.24 o 
   0   2   2    50632.65    53917.74    357.66 o 
   2   2   2    45457.25    48176.37    289.62 o 
   4   2   2    52371.23    55695.07    376.79 o 
   6   2   2      272.77      462.52     24.85 o 
   8   2   2    19985.16    19710.21    164.50 o 
  10   2   2     4577.96     4208.09     72.03 o 
  12   2   2    33688.63    33704.19    274.64 o 
  14   2   2      502.03      530.07     91.87 o 
  16   2   2      863.03      812.56    102.40 o 
  18   2   2       90.06      165.10    103.52 o 
  20   2   2     1348.14     1525.44    140.88 o 
  22   2   2     1782.96     1704.08    147.15 o 
  24   2   2        5.46      -62.69    124.09 o 
 -25   3   2       59.70        9.93    153.64 o 
 -23   3   2      133.36      179.12    128.45 o 
 -21   3   2      591.76      560.52    128.86 o 
 -19   3   2       34.73       45.18     80.13 o 
 -17   3   2       53.92       22.72     69.42 o 
 -15   3   2      130.77      -61.59     61.59 o 
 -13   3   2     1237.35     1152.97     80.51 o 
 -11   3   2     1035.58     1393.01     45.70 o 
  -9   3   2     1751.12     1732.03     43.68 o 
  -7   3   2      316.42      280.49     28.94 o 
  -5   3   2     3979.48     4921.16     53.82 o 
  -3   3   2     5760.52     5566.26     55.76 o 
  -1   3   2      106.59       68.98     17.02 o 
   1   3   2      312.11      415.36     22.71 o 
   3   3   2     9109.49     8889.76    111.56 o 
   5   3   2     2187.39     2183.09     63.32 o 
   7   3   2     4410.04     4634.82     79.93 o 
   9   3   2     1866.62     1768.26     84.52 o 
  11   3   2     3417.90     3576.20     97.49 o 
  13   3   2      616.00      628.75     70.36 o 
  15   3   2      958.38      931.66     78.21 o 
  17   3   2       96.05       21.98     98.39 o 
  19   3   2      691.11      663.88    129.91 o 
  21   3   2       89.04        3.22    117.50 o 
  23   3   2       51.79       92.52    134.32 o 
 -24   4   2      164.90      290.28    125.65 o 
 -22   4   2       29.12        0.95     94.49 o 
 -20   4   2       29.42      -26.32     83.34 o 
 -18   4   2       84.76       85.31     72.01 o 
 -16   4   2     3105.25     2775.21    103.85 o 
 -14   4   2     2565.90     2598.98     90.41 o 
 -12   4   2     4817.32     5201.53    125.99 o 
 -10   4   2     5155.37     6073.09     73.60 o 
  -8   4   2     4984.39     5292.74    135.48 o 
  -6   4   2     9147.52     9142.54     85.78 o 
  -4   4   2       45.94      136.65     19.80 o 
  -2   4   2      137.48      220.55     36.01 o 
   0   4   2     2464.32     2481.63     41.64 o 
   2   4   2        2.44       20.70     20.47 o 
   4   4   2      482.92      624.03     46.30 o 
   6   4   2     3233.72     3430.61     78.63 o 
   8   4   2    11144.44    12055.00    140.85 o 
  10   4   2     4811.72     4558.95     97.78 o 
  12   4   2     4420.21     4609.29    175.52 o 
  14   4   2      131.32      163.65     66.03 o 
  16   4   2      189.85      295.17    128.42 o 
  18   4   2      530.28      688.55     88.81 o 
  20   4   2       90.73       95.17    128.27 o 
  22   4   2       49.81     -102.40    129.50 o 
  24   4   2        4.90     -138.07    138.07 o 
 -23   5   2      527.78      565.75    109.06 o 
 -21   5   2      489.55      398.46     95.06 o 
 -19   5   2      375.24      722.02    113.28 o 
 -17   5   2     2695.16     2497.17    150.64 o 
 -15   5   2     1063.29     1152.75     81.30 o 
 -13   5   2     5613.52     5738.40    187.72 o 
 -11   5   2     7622.21     7066.70    124.72 o 
  -9   5   2    13880.25    13084.41    231.66 o 
  -7   5   2     3305.10     3486.20     65.38 o 
  -5   5   2     2381.56     2286.20     45.05 o 
  -3   5   2      687.44      694.31     27.96 o 
  -1   5   2     1170.17     1235.01     48.35 o 
   1   5   2     5616.68     5623.23    107.15 o 
   3   5   2     5848.22     5776.36    161.56 o 
   5   5   2     6432.85     5931.63     86.29 o 
   7   5   2     8655.63     8357.13    113.85 o 
   9   5   2     2341.65     2399.94     78.65 o 
  11   5   2     3066.22     3116.42     95.80 o 
  13   5   2     5958.03     5551.61    127.93 o 
  15   5   2     4094.09     4359.31    143.12 o 
  17   5   2     2399.83     2465.25    113.50 o 
  19   5   2      464.36      461.11     91.43 o 
  21   5   2      492.62      487.22    175.74 o 
  23   5   2      159.33       23.46    135.83 o 
 -22   6   2      263.79      280.15     98.66 o 
 -20   6   2      886.50      867.76     95.04 o 
 -18   6   2     4952.95     4895.84    231.59 o 
 -16   6   2    11180.42    10915.42    177.62 o 
 -14   6   2    11542.36    11118.52    217.80 o 
 -12   6   2     3102.74     3114.18     96.25 o 
 -10   6   2      100.91      158.92     46.46 o 
  -8   6   2     6001.20     6018.91    239.66 o 
  -6   6   2    17821.49    17336.04    182.58 o 
  -4   6   2    12109.66    11909.54    110.38 o 
  -2   6   2     1009.13     1108.00     43.70 o 
   0   6   2    15151.48    15039.06    129.04 o 
   2   6   2     2918.73     2513.10     64.24 o 
   4   6   2      804.65      917.76     43.47 o 
   6   6   2      334.58      358.02     47.35 o 
   8   6   2     7760.92     7307.10    114.22 o 
  10   6   2    28132.53    28069.64    372.88 o 
  12   6   2     9023.29     8606.23    145.05 o 
  14   6   2     4468.66     4109.73    122.20 o 
  16   6   2     2265.99     2022.84    100.72 o 
  18   6   2     2488.34     2614.05    120.59 o 
  20   6   2     2475.05     2736.54    133.97 o 
  22   6   2     1008.66     1243.56    162.41 o 
 -21   7   2     2334.79     2440.15    173.27 o 
 -19   7   2     3206.02     2963.11    158.91 o 
 -17   7   2      145.14      209.76    106.02 o 
 -15   7   2      669.66      638.98     73.85 o 
 -13   7   2     3547.45     3378.91    101.31 o 
 -11   7   2    10877.47    10951.31    151.71 o 
  -9   7   2     6159.50     6079.25    125.90 o 
  -7   7   2      381.15      415.41     66.86 o 
  -5   7   2     1127.00     1260.86     41.85 o 
  -3   7   2        6.09      -30.12     30.12 o 
  -1   7   2     2088.72     2151.73     70.04 o 
   1   7   2      667.44      651.06     37.17 o 
   3   7   2     1609.60     1837.25     61.95 o 
   5   7   2     7220.84     7226.45    126.55 o 
   7   7   2    11372.82    10923.16    200.01 o 
   9   7   2     1099.68      975.72     64.35 o 
  11   7   2      675.66      709.10     66.04 o 
  13   7   2     1837.47     2278.94     92.55 o 
  15   7   2     6883.93     7084.42    181.88 o 
  17   7   2     4614.67     4502.97    145.84 o 
  19   7   2      519.76      371.21    169.76 o 
  21   7   2        6.60      -11.03    100.18 o 
 -20   8   2      197.47      119.22     90.71 o 
 -18   8   2      697.47      619.99     98.97 o 
 -16   8   2     3369.78     3370.65    118.41 o 
 -14   8   2     1251.48     1354.72     85.17 o 
 -12   8   2      250.21      331.73     80.02 o 
 -10   8   2      364.15      452.02     83.30 o 
  -8   8   2       91.09      164.52     48.51 o 
  -6   8   2     4799.33     5107.28     99.21 o 
  -4   8   2      701.53      794.79     43.97 o 
  -2   8   2      682.61      597.20     47.22 o 
   0   8   2     1559.65     1525.04     48.78 o 
   2   8   2      643.02      538.07     45.76 o 
   4   8   2      246.22      269.20     45.52 o 
   6   8   2      173.10      243.37     48.91 o 
   8   8   2     2218.09     2408.96    116.94 o 
  10   8   2     3365.95     3543.33    103.17 o 
  12   8   2     2133.12     1922.49     88.66 o 
  14   8   2      393.80      293.78     76.67 o 
  16   8   2      220.86      232.62     97.46 o 
  18   8   2      146.77      209.14     96.78 o 
  20   8   2     1340.83     1389.77    125.68 o 
 -19   9   2      524.01      458.49    129.17 o 
 -17   9   2        0.24       12.05    109.02 o 
 -15   9   2       39.86      -54.00    113.95 o 
 -13   9   2        3.67       -5.45     64.99 o 
 -11   9   2       13.05      -47.81     55.03 o 
  -9   9   2     5017.14     4898.16    105.74 o 
  -7   9   2       55.49       60.38     50.01 o 
  -5   9   2      495.89      424.38     52.96 o 
  -3   9   2     1043.63     1185.67     58.39 o 
  -1   9   2       67.88       31.18     39.73 o 
   1   9   2      400.69      319.04     43.99 o 
   3   9   2     2026.33     2146.46     64.85 o 
   5   9   2     3529.08     3411.30     90.74 o 
   7   9   2       15.46       12.49     55.31 o 
   9   9   2       70.53      -45.64     54.34 o 
  11   9   2      427.53      390.19     67.65 o 
  13   9   2      113.83      131.08     74.31 o 
  15   9   2     1029.73     1081.62     96.71 o 
  17   9   2       70.33      -25.30     90.77 o 
 -16  10   2      350.16      502.38    116.73 o 
 -14  10   2      396.03      273.99    103.58 o 
 -12  10   2       21.13      -41.72     79.04 o 
 -10  10   2      556.00      563.47     87.20 o 
  -8  10   2      584.65      540.06     82.04 o 
  -6  10   2       12.68      -72.99     72.99 o 
  -4  10   2       36.62       40.72     67.77 o 
  -2  10   2       12.60       34.56     49.19 o 
   0  10   2      108.32      273.08     56.49 o 
   2  10   2      799.20      791.78     65.38 o 
   4  10   2     1706.14     1460.57    109.23 o 
   6  10   2      265.22       29.18     68.76 o 
   8  10   2      555.82      396.22    127.75 o 
  10  10   2      155.13      110.14    102.73 o 
  12  10   2      636.38      619.44     79.63 o 
  14  10   2       66.60       74.59     78.20 o 
  16  10   2       14.18      -76.32     97.23 o 
 -15  11   2      326.39      307.23    115.64 o 
 -13  11   2        4.19       54.82    162.85 o 
 -11  11   2      119.23      160.18     95.93 o 
  -9  11   2      453.32      381.21     90.55 o 
  -7  11   2      194.78      146.07    128.89 o 
  -5  11   2      890.48      817.02     87.52 o 
  -3  11   2        7.43       24.03     83.68 o 
  -1  11   2        0.64       13.33     62.91 o 
   1  11   2       21.19      -81.83     95.95 o 
   3  11   2      511.96      514.02     67.71 o 
   5  11   2       91.07      125.14     66.86 o 
   7  11   2      562.40      685.16     76.45 o 
   9  11   2      204.35       57.69     81.25 o 
  11  11   2       64.03        0.94     86.20 o 
  13  11   2      571.34      471.88    104.66 o 
 -12  12   2      476.44      449.86    115.17 o 
 -10  12   2        5.16      -97.26     97.26 o 
  -8  12   2       97.78      165.01     93.38 o 
  -6  12   2      267.64      519.55    310.36 o 
  -4  12   2      120.50      267.37     83.41 o 
  -2  12   2        8.04       50.37     78.66 o 
   0  12   2       33.68       15.89     77.83 o 
   2  12   2       10.12       43.78    108.43 o 
   4  12   2        8.22      -29.34     86.64 o 
   6  12   2      459.46      338.55     98.39 o 
   8  12   2      111.50      109.82     98.82 o 
  10  12   2      357.12      504.72     90.33 o 
  -5  13   2       23.15       85.52    133.39 o 
  -3  13   2       31.33     -123.57    123.57 o 
  -1  13   2       11.40      202.13    132.16 o 
   1  13   2        0.27      -54.42    131.75 o 
 -25   1   3      309.80      337.79    154.87 o 
 -23   1   3     1771.11     2070.87    147.27 o 
 -21   1   3     1935.31     2190.59    142.26 o 
 -19   1   3      728.35      921.96    113.75 o 
 -17   1   3      126.56       30.85    110.58 o 
 -15   1   3      535.29      504.07     65.53 o 
 -13   1   3     7172.40     6592.90    125.44 o 
 -11   1   3     7959.20     7935.21     96.72 o 
  -9   1   3     5541.47     5630.98     64.76 o 
  -7   1   3      966.67     1238.84     31.88 o 
  -5   1   3    46392.54    46879.49    261.46 o 
  -3   1   3     6615.43     6202.54     44.74 o 
  -1   1   3    20810.26    21223.53    190.73 o 
   1   1   3     1702.47     1653.42     27.64 o 
   3   1   3    24812.93    25065.67    241.25 o 
   5   1   3     5394.90     5846.60     84.96 o 
   7   1   3     3218.22     3834.95     60.73 o 
   9   1   3      144.13      154.18     36.53 o 
  11   1   3    11504.31    11338.84    176.05 o 
  13   1   3      633.37      667.18     58.70 o 
  15   1   3     3871.47     3875.65    230.98 o 
  17   1   3       46.03       47.70     70.55 o 
  19   1   3     1506.42     1628.97    131.33 o 
  21   1   3      132.80      104.60    115.28 o 
  23   1   3        0.91     -128.16    128.89 o 
 -26   2   3     1359.41     1512.20    148.80 o 
 -24   2   3      679.85      706.73    132.22 o 
 -22   2   3     2031.87     2010.08    277.21 o 
 -20   2   3     5653.14     5542.50    155.84 o 
 -18   2   3    10386.96    10011.79    415.52 o 
 -16   2   3     5951.35     5928.82    231.93 o 
 -14   2   3      332.34      394.19     87.92 o 
 -12   2   3       73.93       94.53     33.59 o 
 -10   2   3     6413.53     6864.84    183.20 o 
  -8   2   3     7136.48     6246.24     78.13 o 
  -6   2   3      834.97     1247.85     30.54 o 
  -4   2   3    25316.29    25538.97    202.64 o 
  -2   2   3   263026.50   256928.03   1688.76 o 
   0   2   3    15714.75    15802.93    104.28 o 
   2   2   3     3205.66     2779.97     50.38 o 
   4   2   3     8882.91     9056.36     85.53 o 
   6   2   3    30692.04    29884.29    223.79 o 
   8   2   3    93197.88    95043.15   1311.87 o 
  10   2   3    31870.46    33320.17    434.52 o 
  12   2   3      947.96     1255.72     70.79 o 
  14   2   3      105.19      134.06     86.44 o 
  16   2   3     1536.34     1645.55    123.84 o 
  18   2   3     3181.96     3323.20    163.26 o 
  20   2   3        7.49      190.32     82.55 o 
  22   2   3      989.19     1244.99    140.22 o 
  24   2   3      689.01      722.89    141.33 o 
 -25   3   3     3107.81     3178.78    173.47 o 
 -23   3   3     6703.31     7015.72    235.57 o 
 -21   3   3     3555.11     3603.28    133.18 o 
 -19   3   3       23.45      -58.91     79.92 o 
 -17   3   3      917.85      940.22     80.49 o 
 -15   3   3     9777.82     8837.59    304.54 o 
 -13   3   3    22284.01    21503.59    190.82 o 
 -11   3   3     2398.10     1941.05     93.73 o 
  -9   3   3     3291.36     2891.14     52.47 o 
  -7   3   3    18315.63    17242.68    215.62 o 
  -5   3   3     4146.17     4453.25     47.77 o 
  -3   3   3     4717.88     4263.12     48.25 o 
  -1   3   3     4461.27     4758.46     43.25 o 
   1   3   3   150355.58   149773.22    868.94 o 
   3   3   3    61678.80    61327.77    371.11 o 
   5   3   3    56725.18    57903.36    396.69 o 
   7   3   3     5148.11     5287.98     74.04 o 
   9   3   3     8480.57     8440.89     93.87 o 
  11   3   3    25128.85    24947.19    264.37 o 
  13   3   3    26351.90    25640.67    284.35 o 
  15   3   3     9791.74     9590.42    224.27 o 
  17   3   3      137.07       36.71    104.82 o 
  19   3   3      224.78      373.05    177.17 o 
  21   3   3      509.34      675.36    125.33 o 
  23   3   3      159.05      121.38    129.15 o 
 -24   4   3      324.46      323.64    106.08 o 
 -22   4   3     1179.50      899.97    130.92 o 
 -20   4   3     5557.30     5100.73    154.14 o 
 -18   4   3    12004.02    11295.08    295.90 o 
 -16   4   3     8705.69     8816.87    274.36 o 
 -14   4   3      128.71      133.61     54.37 o 
 -12   4   3      310.47      354.91     80.86 o 
 -10   4   3       96.36      238.75     34.08 o 
  -8   4   3     5510.81     4821.93     63.33 o 
  -6   4   3     7449.28     7592.31     77.25 o 
  -4   4   3    33266.26    34115.89    276.90 o 
  -2   4   3    48332.13    46429.99    548.23 o 
   0   4   3    25087.75    24953.73    180.69 o 
   2   4   3     6852.17     6605.13     61.48 o 
   4   4   3      490.43      609.84     44.12 o 
   6   4   3    17828.81    17359.11    174.57 o 
   8   4   3    54597.03    51414.46    434.92 o 
  10   4   3    14167.34    13694.53    170.90 o 
  12   4   3     1881.74     1984.61     80.85 o 
  14   4   3       66.39      126.78     66.62 o 
  16   4   3     2419.29     2664.88    112.97 o 
  18   4   3     4870.74     4838.69    236.30 o 
  20   4   3       50.36     -113.22    113.22 o 
  22   4   3       80.75       64.81    111.24 o 
 -23   5   3     1798.92     1856.33    126.90 o 
 -21   5   3      462.47      219.39    103.85 o 
 -19   5   3      477.60      194.90     81.98 o 
 -17   5   3       29.79       74.42     67.72 o 
 -15   5   3     3269.69     3065.03    105.64 o 
 -13   5   3     7099.03     6692.97    123.94 o 
 -11   5   3     4860.90     4880.27    111.70 o 
  -9   5   3     9924.51    10098.16    164.83 o 
  -7   5   3      180.13      184.65     26.88 o 
  -5   5   3      829.47     1168.03     37.12 o 
  -3   5   3      760.98      870.02     33.31 o 
  -1   5   3     6992.88     7241.79     72.53 o 
   1   5   3     9689.50     9694.19     92.35 o 
   3   5   3    62911.57    62249.05    429.75 o 
   5   5   3     7772.44     6437.15     91.88 o 
   7   5   3      162.34      209.08     40.10 o 
   9   5   3       84.96      119.25     47.37 o 
  11   5   3     4795.08     4908.52    111.43 o 
  13   5   3     4233.75     4208.01    229.17 o 
  15   5   3     1330.53     1103.86     85.78 o 
  17   5   3      107.55      -17.72    119.27 o 
  19   5   3      132.47      132.30    113.44 o 
  21   5   3       73.47      236.68    135.53 o 
 -22   6   3      232.07      310.41     96.97 o 
 -20   6   3       61.73       34.25     83.31 o 
 -18   6   3     1436.13     1424.56     93.91 o 
 -16   6   3      380.39      465.63    114.48 o 
 -14   6   3      548.03      661.55     84.98 o 
 -12   6   3      800.71      731.90     58.26 o 
 -10   6   3     1252.09     1321.38     65.44 o 
  -8   6   3     3509.30     3497.43     70.50 o 
  -6   6   3     1039.24     1326.73     43.04 o 
  -4   6   3     4091.50     4365.28     64.43 o 
  -2   6   3     5505.61     5193.28     79.97 o 
   0   6   3     3126.15     3657.61     58.10 o 
   2   6   3     1112.25     1078.52     38.41 o 
   4   6   3     3584.29     3977.76     77.49 o 
   6   6   3       32.58       89.05     40.38 o 
   8   6   3     5153.20     4651.52    119.57 o 
  10   6   3     6214.04     5857.98    118.60 o 
  12   6   3        7.06      -74.23     74.23 o 
  14   6   3      317.89      168.04     71.31 o 
  16   6   3      625.66      717.86    159.94 o 
  18   6   3      737.95      734.20     95.25 o 
  20   6   3     1668.09     1639.33    252.46 o 
  22   6   3        9.52       77.44    108.06 o 
 -21   7   3       16.57       44.66     87.19 o 
 -19   7   3      144.96       14.16     81.91 o 
 -17   7   3      217.79      155.15     72.02 o 
 -15   7   3      137.04      109.07     64.67 o 
 -13   7   3       25.63       34.34     60.03 o 
 -11   7   3     2498.84     2272.15     87.95 o 
  -9   7   3      173.57      198.33     46.06 o 
  -7   7   3      546.81      460.75     46.22 o 
  -5   7   3        6.64        7.17     32.57 o 
  -3   7   3      107.05       36.67     34.59 o 
  -1   7   3     1611.17     1311.30     41.72 o 
   1   7   3      139.95      195.17     32.24 o 
   3   7   3       24.21        0.84     33.51 o 
   5   7   3      841.05      817.83     50.22 o 
   7   7   3     2064.88     1788.34     66.65 o 
   9   7   3      874.92      716.68     63.18 o 
  11   7   3     3492.88     3356.79    108.39 o 
  13   7   3      309.32      307.60     70.60 o 
  15   7   3     1258.47     1173.93     89.69 o 
  17   7   3       36.31      -20.40     88.14 o 
  19   7   3       36.93       44.69     93.57 o 
 -20   8   3      438.73      532.40    165.92 o 
 -18   8   3     1665.83     1620.65    161.01 o 
 -16   8   3      909.59      997.70     84.29 o 
 -14   8   3      769.24      669.37     74.49 o 
 -12   8   3        5.40      -53.70     53.70 o 
 -10   8   3      290.93      291.08     54.58 o 
  -8   8   3     1062.41     1326.72     64.83 o 
  -6   8   3      191.49      171.19     75.00 o 
  -4   8   3      583.21      596.06     40.85 o 
  -2   8   3     1097.58     1408.73     46.61 o 
   0   8   3     3526.40     3539.84     69.81 o 
   2   8   3      492.30      377.03     40.77 o 
   4   8   3     7881.78     6891.00     98.98 o 
   6   8   3     3193.40     3316.26    102.44 o 
   8   8   3      411.79      596.62     69.55 o 
  10   8   3     5863.29     5894.28    222.64 o 
  12   8   3       12.78      -58.96     65.66 o 
  14   8   3      110.68      -19.28     75.18 o 
  16   8   3      265.57      348.39     86.79 o 
  18   8   3        6.34      -90.44     95.20 o 
 -19   9   3      510.57      400.75    113.98 o 
 -17   9   3      542.01      295.86    104.95 o 
 -15   9   3      638.12      659.45    108.02 o 
 -13   9   3     1404.79     1438.89    109.62 o 
 -11   9   3      471.09      510.51     79.70 o 
  -9   9   3      522.68      417.10     76.35 o 
  -7   9   3     2562.78     3018.79    116.67 o 
  -5   9   3        2.27      -27.65    102.09 o 
  -3   9   3      273.16      126.29     47.82 o 
  -1   9   3     2121.70     1845.48     67.82 o 
   1   9   3     2363.62     2676.14     82.60 o 
   3   9   3     9884.17    10137.00    192.45 o 
   5   9   3      689.63      728.77     54.70 o 
   7   9   3     1136.87      947.71     60.11 o 
   9   9   3     2604.04     2485.20    109.29 o 
  11   9   3      336.11      446.02     73.72 o 
  13   9   3     1834.47     2104.88     99.99 o 
  15   9   3      101.69       59.88     86.06 o 
  17   9   3       67.55       32.07     92.70 o 
 -16  10   3     1390.35     1526.40    134.74 o 
 -14  10   3       97.69      -14.90     92.14 o 
 -12  10   3      406.20      563.54     93.73 o 
 -10  10   3       26.17       93.31     84.77 o 
  -8  10   3       30.80      192.96     77.46 o 
  -6  10   3      189.90      309.83     75.83 o 
  -4  10   3     2923.17     3400.22    117.58 o 
  -2  10   3       43.22      102.06     67.29 o 
   0  10   3      458.25      496.83     74.90 o 
   2  10   3      636.47      575.50     60.97 o 
   4  10   3      474.55      485.62     85.34 o 
   6  10   3     4515.64     5153.75    325.55 o 
   8  10   3     2836.54     3261.85    120.86 o 
  10  10   3      292.50      398.12     81.69 o 
  12  10   3      103.53      148.61     80.74 o 
  14  10   3        3.16      -12.40     85.09 o 
  16  10   3      346.97      368.59    101.95 o 
 -15  11   3      246.34      341.47    116.63 o 
 -13  11   3      122.89      207.49    104.46 o 
 -11  11   3      112.65       45.08     96.05 o 
  -9  11   3       23.33       81.41    130.32 o 
  -7  11   3       21.64      -53.71     88.68 o 
  -5  11   3      450.90      394.63    107.00 o 
  -3  11   3      486.17      625.78    120.50 o 
  -1  11   3      659.29      782.16    130.53 o 
   1  11   3      627.60      728.57     82.78 o 
   3  11   3     2562.36     3028.78    129.61 o 
   5  11   3     1357.93     1573.01    113.14 o 
   7  11   3      350.33      386.77     74.96 o 
   9  11   3      112.63      267.41     79.08 o 
  11  11   3      152.91      218.79     83.05 o 
  13  11   3      469.71      627.90     97.69 o 
 -10  12   3       17.74      -43.70    102.67 o 
  -8  12   3       30.85      -35.45    118.25 o 
  -6  12   3      208.64      141.27    105.02 o 
  -4  12   3      260.43      229.09     81.83 o 
  -2  12   3        2.86      -75.11    118.05 o 
   0  12   3       52.09      140.82     81.12 o 
   2  12   3        1.54      -45.42    108.84 o 
   4  12   3        0.13       50.59     91.55 o 
   6  12   3      311.85      591.21    106.71 o 
   8  12   3       23.49      206.89    102.97 o 
  10  12   3      121.10       81.93    110.17 o 
  -5  13   3       34.81       62.17    165.10 o 
  -3  13   3       41.92       -4.74    153.23 o 
  -1  13   3        8.27       73.45     89.31 o 
   1  13   3       13.84      346.95     94.66 o 
   3  13   3        1.87       31.92    118.66 o 
 -26   0   4      744.11      656.72    203.77 o 
 -24   0   4     1473.48     1452.96    208.68 o 
 -22   0   4     4546.50     4393.67    259.41 o 
 -20   0   4     3550.21     4151.44    238.14 o 
 -18   0   4      349.46      264.32    147.30 o 
 -16   0   4    10020.32    10560.69    313.83 o 
 -14   0   4     9851.60     9950.52    435.56 o 
 -12   0   4      676.92      601.50     46.49 o 
 -10   0   4      442.78      608.20     41.31 o 
  -8   0   4     9779.43     9892.45    195.50 o 
  -6   0   4   356877.91   343832.78   5319.78 o 
  -4   0   4   419527.22   401006.19   3841.58 o 
  -2   0   4    34549.26    36387.57    645.26 o 
   0   0   4    44388.63    46577.02    440.91 o 
   2   0   4     2732.01     2026.31     50.50 o 
   4   0   4   155792.31   154671.72   1424.30 o 
   6   0   4    58282.20    59249.66    580.78 o 
   8   0   4       71.04      250.75     74.88 o 
  10   0   4      538.79      319.17     55.25 o 
  12   0   4      354.34      461.85     69.89 o 
  14   0   4      243.31      299.38     90.02 o 
  16   0   4      334.35      313.28     82.75 o 
  18   0   4       36.26       45.01    139.53 o 
  20   0   4     6573.94     6716.12    311.38 o 
  22   0   4     6024.23     5606.04    289.69 o 
  24   0   4     1332.71     1286.84    205.40 o 
 -25   1   4     3405.88     3502.27    184.10 o 
 -23   1   4      688.16      808.50    133.86 o 
 -21   1   4       45.12       36.34    102.34 o 
 -19   1   4      363.22      224.32     77.35 o 
 -17   1   4     1139.99     1086.73     88.59 o 
 -15   1   4     9506.77     9736.04    163.86 o 
 -13   1   4     4271.15     4419.28    100.41 o 
 -11   1   4    20941.76    21091.85    161.42 o 
  -9   1   4     9479.99     9645.53     80.45 o 
  -7   1   4     3252.84     3735.48     50.35 o 
  -5   1   4    21565.60    23350.72    139.12 o 
  -3   1   4      203.19      192.76     11.69 o 
  -1   1   4   126174.93   126967.03    876.08 o 
   1   1   4   142892.34   146505.55    949.27 o 
   3   1   4    13676.00    14933.60    118.93 o 
   5   1   4      828.85      773.24     29.42 o 
   7   1   4      158.91      473.69     32.80 o 
   9   1   4     8324.53     6871.43    158.75 o 
  11   1   4    22093.56    21749.93    196.16 o 
  13   1   4      643.96      824.35     56.37 o 
  15   1   4    10016.71     9315.24    162.83 o 
  17   1   4     5026.23     5176.27    152.54 o 
  19   1   4       52.22      -78.78    105.05 o 
  21   1   4       86.31       80.49    171.03 o 
  23   1   4     1017.69     1279.97    154.05 o 
 -26   2   4        1.71      187.53    129.31 o 
 -24   2   4      106.97       -8.83    117.57 o 
 -22   2   4     3810.51     4136.16    178.80 o 
 -20   2   4      737.92      702.48     89.32 o 
 -18   2   4       56.45      165.47     77.10 o 
 -16   2   4      565.38      515.67     72.42 o 
 -14   2   4     4646.29     4908.63     91.02 o 
 -12   2   4     1296.04     1432.69     51.26 o 
 -10   2   4      251.87      272.63     28.60 o 
  -8   2   4    12140.27    12040.12    110.43 o 
  -6   2   4    45033.51    46803.83    290.59 o 
  -4   2   4     5965.44     6407.94     59.44 o 
  -2   2   4     4858.67     5132.79     66.37 o 
   0   2   4     5278.99     4941.71     50.46 o 
   2   2   4     2953.28     2540.61     38.39 o 
   4   2   4     9424.68     8573.36    238.48 o 
   6   2   4    61927.64    65181.04    562.89 o 
   8   2   4     5154.49     5924.49     79.68 o 
  10   2   4     6621.73     6376.86     89.88 o 
  12   2   4      410.84      473.45     58.82 o 
  14   2   4      993.83      962.63     75.20 o 
  16   2   4     2068.70     1929.99     95.22 o 
  18   2   4       62.09      -74.28     83.08 o 
  20   2   4     2177.03     2255.73    149.70 o 
  22   2   4     1991.93     2249.87    213.38 o 
  24   2   4      230.83      166.17    166.74 o 
 -25   3   4       95.35      171.34    132.18 o 
 -23   3   4       96.28      155.79     97.83 o 
 -21   3   4      386.13      529.98     90.56 o 
 -19   3   4      426.59      446.94     79.77 o 
 -17   3   4      167.63      130.89     83.72 o 
 -15   3   4      628.67      655.91     67.82 o 
 -13   3   4      496.71      512.56     42.41 o 
 -11   3   4       19.42      -26.12     28.57 o 
  -9   3   4     3585.74     3955.50     61.70 o 
  -7   3   4     5922.68     5875.21     61.45 o 
  -5   3   4    22687.45    25359.96    167.69 o 
  -3   3   4     1706.44     1617.45     63.25 o 
  -1   3   4       25.61       33.47     15.03 o 
   1   3   4     1634.13     1704.76     44.37 o 
   3   3   4      359.20      358.21     22.02 o 
   5   3   4     1669.87     1803.53     38.89 o 
   7   3   4       24.67       -6.28     43.88 o 
   9   3   4       45.85       18.91     26.97 o 
  11   3   4     1992.50     2016.39     85.83 o 
  13   3   4      302.75      376.61     67.04 o 
  15   3   4      773.74      727.61     81.04 o 
  17   3   4     1701.19     1525.05     97.93 o 
  19   3   4       20.81      -80.16     80.16 o 
  21   3   4       99.83       -2.83    119.29 o 
  23   3   4      475.07      519.30    207.86 o 
 -24   4   4      703.08      738.88    106.76 o 
 -22   4   4     1068.24     1055.29    107.29 o 
 -20   4   4     2457.25     2537.48    114.16 o 
 -18   4   4      299.93      186.71     73.63 o 
 -16   4   4      256.03      323.30     69.58 o 
 -14   4   4       58.29      112.43     56.86 o 
 -12   4   4     1163.15     1396.69     50.38 o 
 -10   4   4     1536.18     1421.92     44.35 o 
  -8   4   4      551.14      672.53     31.12 o 
  -6   4   4     2748.04     2547.25     53.15 o 
  -4   4   4      354.11      238.18     21.94 o 
  -2   4   4       20.43       48.09     14.94 o 
   0   4   4      786.29      878.37     42.79 o 
   2   4   4    18105.91    19613.30    137.35 o 
   4   4   4     1896.88     2259.30     85.27 o 
   6   4   4      220.68      228.42     36.34 o 
   8   4   4      291.34      268.84     40.63 o 
  10   4   4     4149.88     4189.47     91.43 o 
  12   4   4     1549.07     1540.68     78.98 o 
  14   4   4       73.33       56.48     60.18 o 
  16   4   4     1769.99     1706.71    149.28 o 
  18   4   4      522.30      600.15     95.96 o 
  20   4   4     1377.33     1383.42    111.65 o 
  22   4   4      898.92     1062.89    119.29 o 
 -23   5   4      931.60      889.67    111.20 o 
 -21   5   4      159.59      233.95    128.63 o 
 -19   5   4      559.41      622.89     81.79 o 
 -17   5   4      296.61      129.67     70.33 o 
 -15   5   4      187.88      162.71     61.54 o 
 -13   5   4       67.75       83.20     50.60 o 
 -11   5   4     6379.95     5897.02    152.39 o 
  -9   5   4     3784.11     3546.99     63.69 o 
  -7   5   4     2142.49     2120.45     48.92 o 
  -5   5   4     6413.95     7160.57     79.08 o 
  -3   5   4     2558.13     3136.54    127.46 o 
  -1   5   4    20255.15    18799.72    146.62 o 
   1   5   4    53082.47    51544.55    357.66 o 
   3   5   4     3312.89     3258.65     58.95 o 
   5   5   4      412.43      334.05     35.38 o 
   7   5   4     3168.11     3591.35    117.29 o 
   9   5   4     2381.67     2543.56     73.67 o 
  11   5   4    11008.36    10944.94    162.69 o 
  13   5   4       92.96       23.60     69.43 o 
  15   5   4     2597.53     2903.05     96.92 o 
  17   5   4     1720.57     1765.45    143.05 o 
  19   5   4       63.50       67.00    100.23 o 
  21   5   4      112.65      158.84    102.58 o 
 -22   6   4     1379.41     1284.61    155.23 o 
 -20   6   4     1268.67     1302.73    102.79 o 
 -18   6   4      751.02      819.97     84.58 o 
 -16   6   4      927.68      783.99     82.94 o 
 -14   6   4       20.29       63.08     57.45 o 
 -12   6   4        0.60        2.56     50.34 o 
 -10   6   4      991.53     1046.60     54.82 o 
  -8   6   4     9706.99    10170.68    127.59 o 
  -6   6   4    16514.14    16590.22    144.09 o 
  -4   6   4    20715.42    19330.77    180.35 o 
  -2   6   4     8287.41     7697.34    110.85 o 
   0   6   4     4976.14     5295.43     77.32 o 
   2   6   4     9640.17     9363.84     98.15 o 
   4   6   4    20645.72    21038.91    182.02 o 
   6   6   4    10876.82    10825.16    121.86 o 
   8   6   4      599.82      849.36     69.13 o 
  10   6   4      192.09      281.62     54.22 o 
  12   6   4      320.68      237.75     66.00 o 
  14   6   4      230.68      303.20     67.16 o 
  16   6   4      256.84      258.85     70.06 o 
  18   6   4      944.82     1138.93     90.22 o 
  20   6   4     1874.20     2412.63    166.40 o 
 -21   7   4       16.96     -102.72    104.67 o 
 -19   7   4      357.50      454.33     82.53 o 
 -17   7   4       94.05      100.87     72.80 o 
 -15   7   4      175.22      138.21     63.58 o 
 -13   7   4       27.22       -5.42     96.37 o 
 -11   7   4     3615.62     3637.83     94.68 o 
  -9   7   4    13311.29    12721.00    287.23 o 
  -7   7   4     2937.36     2746.45     64.55 o 
  -5   7   4     1654.10     1734.12     51.25 o 
  -3   7   4     7542.39     8005.22    104.70 o 
  -1   7   4    28622.65    29155.89    225.38 o 
   1   7   4     5851.74     5068.26     74.87 o 
   3   7   4     9298.10     8378.68    109.76 o 
   5   7   4       23.40       18.49     37.60 o 
   7   7   4      525.26      635.48     53.46 o 
   9   7   4     9163.40     9983.42    134.74 o 
  11   7   4      244.44      128.29     57.15 o 
  13   7   4       10.66      -43.32     68.04 o 
  15   7   4     1592.57     1882.22     93.82 o 
  17   7   4      837.05      816.56    107.37 o 
  19   7   4       74.94       10.93     86.18 o 
 -20   8   4      198.90      318.13    261.46 o 
 -18   8   4        2.36      -89.70    102.93 o 
 -16   8   4       15.89      -85.56     85.56 o 
 -14   8   4     2631.03     2137.07    113.41 o 
 -12   8   4     1767.68     1616.42    101.80 o 
 -10   8   4        1.18       19.96     63.80 o 
  -8   8   4     2351.10     2233.82    100.06 o 
  -6   8   4     2621.49     2939.26    107.86 o 
  -4   8   4    10195.27     9786.46    132.52 o 
  -2   8   4      492.52      450.59     46.40 o 
   0   8   4      219.50      192.72     36.34 o 
   2   8   4       48.60       28.90     36.82 o 
   4   8   4     3067.39     3633.01     79.75 o 
   6   8   4     7646.76     7540.66    208.83 o 
   8   8   4     1713.00     1479.93     89.00 o 
  10   8   4       53.38       15.33     56.63 o 
  12   8   4       31.46       -0.49     61.70 o 
  14   8   4        6.31      135.60     69.37 o 
  16   8   4      798.35      924.00     90.47 o 
  18   8   4      218.28      354.90     90.84 o 
 -19   9   4      131.73      156.46    140.14 o 
 -17   9   4        7.73      -13.20     98.38 o 
 -15   9   4       13.16       32.34    126.64 o 
 -13   9   4      841.81      781.32     91.74 o 
 -11   9   4     2537.81     2615.79    117.89 o 
  -9   9   4       12.03       29.33     71.59 o 
  -7   9   4     1005.79      975.74     81.69 o 
  -5   9   4        5.79        7.31     62.14 o 
  -3   9   4      166.46       54.49     62.93 o 
  -1   9   4     2366.40     2449.39    147.10 o 
   1   9   4      307.73      212.85     50.21 o 
   3   9   4     1513.34     1386.15     71.01 o 
   5   9   4      458.77      579.79     62.17 o 
   7   9   4      169.66      156.57     76.83 o 
   9   9   4      810.56      905.12     84.01 o 
  11   9   4      119.76       54.71     72.37 o 
  13   9   4       22.28      -29.22     75.70 o 
  15   9   4        4.99       11.66     84.39 o 
  17   9   4      381.21      266.39     95.73 o 
 -16  10   4        3.29     -105.09    105.09 o 
 -14  10   4      188.08      212.22     96.14 o 
 -12  10   4      113.39      132.74    143.41 o 
 -10  10   4      143.39        2.45     81.12 o 
  -8  10   4       41.00       29.96     83.88 o 
  -6  10   4      101.86      125.92     66.21 o 
  -4  10   4      371.85      355.14     76.61 o 
  -2  10   4       85.32       27.69     61.26 o 
   0  10   4      389.16      190.22     70.83 o 
   2  10   4        5.07       33.09     79.99 o 
   4  10   4      534.91      443.13     84.62 o 
   6  10   4      484.09      400.19     69.31 o 
   8  10   4        0.81      -11.51     66.45 o 
  10  10   4      119.73       33.10     74.77 o 
  12  10   4       83.44      248.91     78.06 o 
  14  10   4       14.11       77.32     86.90 o 
 -15  11   4        8.34      -84.17    110.11 o 
 -13  11   4        5.16       71.41    102.65 o 
 -11  11   4      191.47      105.44     99.19 o 
  -9  11   4      361.25      481.56    173.08 o 
  -7  11   4       21.28       40.13     87.05 o 
  -5  11   4      811.96      617.95     88.91 o 
  -3  11   4       36.26        4.64     74.04 o 
  -1  11   4      462.64      543.38    116.20 o 
   1  11   4      255.01      284.10     82.26 o 
   3  11   4      215.40      139.73     78.65 o 
   5  11   4      423.09      218.65     85.08 o 
   7  11   4       39.72      -26.49     83.43 o 
   9  11   4      332.55      280.18     97.07 o 
  11  11   4        6.52      -45.91    102.56 o 
 -10  12   4        1.31     -104.15    104.15 o 
  -8  12   4     1147.97     1198.51    127.31 o 
  -6  12   4       10.25     -103.93    103.93 o 
  -4  12   4      495.11      550.61     88.09 o 
  -2  12   4      505.08      478.53     84.28 o 
   0  12   4        7.55      140.35    116.20 o 
   2  12   4     1074.58     1061.39    136.66 o 
   4  12   4       79.07      285.82     91.98 o 
   6  12   4      144.45      282.99    101.93 o 
   8  12   4      191.03      161.21    108.85 o 
  -5  13   4      140.48       49.71     93.95 o 
  -3  13   4      405.79      577.26    103.01 o 
  -1  13   4      127.66      192.54    127.87 o 
   1  13   4      269.21      500.01    133.80 o 
   3  13   4      268.79      373.98    128.48 o 
 -25   1   5       21.61       -2.16    117.52 o 
 -23   1   5       31.87      152.96    122.55 o 
 -21   1   5      110.84      189.55    111.54 o 
 -19   1   5     2576.02     2397.41    109.42 o 
 -17   1   5      971.80     1218.56    100.60 o 
 -15   1   5     2279.32     2093.43     71.09 o 
 -13   1   5     7864.91     7366.83     89.85 o 
 -11   1   5    13852.08    13910.27    109.95 o 
  -9   1   5     2633.95     2983.74     46.14 o 
  -7   1   5      817.93      900.45     29.03 o 
  -5   1   5     1702.73     1541.65     29.37 o 
  -3   1   5    16015.91    15390.00    103.25 o 
  -1   1   5    15573.79    16136.03    121.23 o 
   1   1   5       28.81       17.18     18.78 o 
   3   1   5      929.58      822.19     35.48 o 
   5   1   5      212.56      294.80     31.18 o 
   7   1   5    12892.23    13424.69    134.54 o 
   9   1   5     1246.59     1428.75     50.23 o 
  11   1   5     4627.14     4350.09     84.70 o 
  13   1   5     5664.74     5762.78    105.24 o 
  15   1   5      252.10      200.22     73.76 o 
  17   1   5      942.33      919.07     87.25 o 
  19   1   5        3.01      -38.88    116.13 o 
  21   1   5     1211.28     1510.31    205.40 o 
  23   1   5     1093.45     1044.28    146.15 o 
 -26   2   5       32.73      148.00    135.04 o 
 -24   2   5      770.79      722.53    189.45 o 
 -22   2   5      282.10      329.46     85.95 o 
 -20   2   5      723.82      816.75    160.49 o 
 -18   2   5     5480.39     5315.31    141.98 o 
 -16   2   5    14193.07    14728.09    162.23 o 
 -14   2   5      934.17     1130.04     56.43 o 
 -12   2   5     1272.33     1440.07     45.34 o 
 -10   2   5    28069.68    28318.80    199.69 o 
  -8   2   5    41422.30    39135.01    342.08 o 
  -6   2   5    44487.11    42640.30    486.19 o 
  -4   2   5    24506.49    27082.48    196.57 o 
  -2   2   5     1224.53     1211.33     43.18 o 
   0   2   5     8551.78     8389.79     73.87 o 
   2   2   5    41091.79    40465.52    597.89 o 
   4   2   5      283.10      282.84     25.41 o 
   6   2   5     8354.51     8356.41     91.48 o 
   8   2   5    16343.03    15156.59    141.73 o 
  10   2   5     9638.03     9881.34    116.64 o 
  12   2   5        2.32       72.37     59.44 o 
  14   2   5      432.19      405.02     73.07 o 
  16   2   5     6643.87     6641.60    226.53 o 
  18   2   5    10496.67    11085.73    199.43 o 
  20   2   5     2609.75     2866.18    156.52 o 
  22   2   5      427.36      403.76    136.97 o 
 -25   3   5        0.47      -37.40    311.79 o 
 -23   3   5      572.58      712.57    103.05 o 
 -21   3   5        3.81        9.27     79.37 o 
 -19   3   5       31.56       36.23    119.74 o 
 -17   3   5      474.26      407.37     73.33 o 
 -15   3   5     9417.13     9048.42    151.67 o 
 -13   3   5    26560.10    25569.16    392.56 o 
 -11   3   5    22766.77    21777.10    184.53 o 
  -9   3   5       51.37      125.37     25.58 o 
  -7   3   5      349.20      523.35     26.52 o 
  -5   3   5    28906.28    29159.03    190.47 o 
  -3   3   5    71527.22    69317.95    731.13 o 
  -1   3   5    14766.29    13901.51    113.90 o 
   1   3   5    14090.55    14740.29    142.83 o 
   3   3   5     2377.86     2064.99     75.89 o 
   5   3   5       63.46       74.41     27.94 o 
   7   3   5     5954.52     5899.21     83.57 o 
   9   3   5      244.15      337.16     35.71 o 
  11   3   5    14996.37    15060.93    190.32 o 
  13   3   5    15149.23    15286.08    223.97 o 
  15   3   5    11867.96    11937.70    191.96 o 
  17   3   5     2401.60     2368.57    108.51 o 
  19   3   5     1324.55     1242.68    104.16 o 
  21   3   5     1229.20     1434.34    152.59 o 
  23   3   5     5045.50     5248.55    278.03 o 
 -24   4   5       33.40       26.36    103.34 o 
 -22   4   5      266.57      301.50     96.85 o 
 -20   4   5     1439.54     1461.67     96.73 o 
 -18   4   5     8242.14     8025.78    290.22 o 
 -16   4   5     1497.29     1377.96     85.61 o 
 -14   4   5      815.79      884.33     64.47 o 
 -12   4   5       83.36       98.10     38.27 o 
 -10   4   5    25938.26    26198.28    207.96 o 
  -8   4   5    55456.63    53883.63    492.11 o 
  -6   4   5    48729.49    49393.42    310.76 o 
  -4   4   5     1268.90     1042.27     35.91 o 
  -2   4   5     3064.34     3258.14     54.45 o 
   0   4   5    12788.89    13834.43    102.51 o 
   2   4   5    48281.94    48259.79    335.79 o 
   4   4   5    16191.56    14903.43    119.16 o 
   6   4   5     6715.19     6555.34     80.11 o 
   8   4   5    12223.69    12672.52    141.56 o 
  10   4   5    11707.97    10872.49    181.80 o 
  12   4   5      442.19      423.65     84.35 o 
  14   4   5      643.28      567.49     79.44 o 
  16   4   5     2340.26     2578.06    121.01 o 
  18   4   5     7564.40     7764.64    186.28 o 
  20   4   5     3674.60     3622.01    141.26 o 
  22   4   5      264.29       -3.07    121.47 o 
 -23   5   5       97.75        1.27    103.86 o 
 -21   5   5       78.09       14.36     84.51 o 
 -19   5   5       14.01      -23.38     73.77 o 
 -17   5   5      321.60      305.20     75.02 o 
 -15   5   5     1533.79     1499.20     78.40 o 
 -13   5   5    17518.82    16680.83    495.08 o 
 -11   5   5     3548.97     3641.99     67.85 o 
  -9   5   5      126.45       98.41     34.84 o 
  -7   5   5     2728.64     2899.31     56.54 o 
  -5   5   5     2783.81     2970.90     50.05 o 
  -3   5   5    11774.10    11605.96    100.64 o 
  -1   5   5     7448.33     6738.05     64.54 o 
   1   5   5     2282.58     2675.26     48.35 o 
   3   5   5      554.10      633.71     49.07 o 
   5   5   5     3613.61     3328.96     57.46 o 
   7   5   5     6019.24     6108.02     95.69 o 
   9   5   5     3671.75     3244.82     87.51 o 
  11   5   5      272.32      434.69     68.63 o 
  13   5   5     5584.42     5411.45    122.31 o 
  15   5   5     4598.87     4319.79    128.95 o 
  17   5   5      576.54      503.14     92.26 o 
  19   5   5       51.99       92.01     99.48 o 
  21   5   5      985.77      869.15    126.03 o 
 -22   6   5       93.89       60.54    115.56 o 
 -20   6   5     1266.69     1083.51     96.69 o 
 -18   6   5      279.13      325.18     73.51 o 
 -16   6   5       11.04       12.82     66.39 o 
 -14   6   5        8.42      -47.69     54.21 o 
 -12   6   5       22.86       49.82     46.35 o 
 -10   6   5       26.42       53.42     40.67 o 
  -8   6   5      870.51      873.10     39.31 o 
  -6   6   5     9554.87     9191.83     97.74 o 
  -4   6   5     2203.22     2364.30     57.29 o 
  -2   6   5     4288.30     4069.95     57.69 o 
   0   6   5      562.62      873.38     46.24 o 
   2   6   5      289.47      274.50     33.09 o 
   4   6   5     1233.39     1006.16     45.15 o 
   6   6   5     2086.79     1871.68     61.13 o 
   8   6   5     3324.67     2922.46     82.25 o 
  10   6   5     1107.27     1344.51     68.50 o 
  12   6   5      346.23      377.44     63.44 o 
  14   6   5      102.72       58.25     65.01 o 
  16   6   5      259.14      251.48     76.60 o 
  18   6   5      523.36      450.57    123.95 o 
  20   6   5      426.72      500.49    108.62 o 
 -21   7   5      299.38       46.11    111.92 o 
 -19   7   5      209.03      168.73     96.72 o 
 -17   7   5       14.19      215.59    123.98 o 
 -15   7   5      733.86      813.14    104.54 o 
 -13   7   5       32.99      -44.84     70.84 o 
 -11   7   5     1685.55     1555.86     93.59 o 
  -9   7   5     5624.99     5245.86    130.90 o 
  -7   7   5      186.72      170.61     43.26 o 
  -5   7   5     1631.17     1614.78     61.04 o 
  -3   7   5      841.00      990.13     65.50 o 
  -1   7   5       55.55       -0.97     37.04 o 
   1   7   5       99.08      120.91     33.61 o 
   3   7   5     3676.91     3123.97     67.53 o 
   5   7   5      309.48      324.90     45.08 o 
   7   7   5      172.87      206.99     49.65 o 
   9   7   5     1681.01     1440.41     69.62 o 
  11   7   5       53.59       -6.95     55.97 o 
  13   7   5      404.10      243.82     65.23 o 
  15   7   5        2.16      -72.71     73.02 o 
  17   7   5        4.74       57.95     79.96 o 
  19   7   5      570.36      641.00    113.55 o 
 -20   8   5        2.35      -86.73    104.27 o 
 -18   8   5       78.32       58.61    103.72 o 
 -16   8   5     1046.22      884.90    102.96 o 
 -14   8   5      600.13      690.36    136.25 o 
 -12   8   5     1646.82     1427.96    151.39 o 
 -10   8   5      739.11      810.94    111.70 o 
  -8   8   5     2761.83     3009.75    172.47 o 
  -6   8   5     3663.58     3628.21     98.39 o 
  -4   8   5       72.65       27.53     58.86 o 
  -2   8   5       55.42       28.73     56.07 o 
   0   8   5      519.74      531.30     48.87 o 
   2   8   5      407.03      514.76     55.28 o 
   4   8   5      413.89      566.30     56.50 o 
   6   8   5     1332.70     1461.91     75.23 o 
   8   8   5     5621.47     5867.11    187.97 o 
  10   8   5      269.77      228.84    124.53 o 
  12   8   5      417.37      291.28     73.44 o 
  14   8   5     1412.91     1257.21     95.50 o 
  16   8   5     1189.67     1236.28    134.19 o 
  18   8   5     1221.18     1239.54    113.53 o 
 -19   9   5        4.75       63.74    186.38 o 
 -17   9   5        2.95      -54.64     95.90 o 
 -15   9   5     1182.74     1011.95    112.77 o 
 -13   9   5     1306.86     1428.82    102.77 o 
 -11   9   5     1963.96     1935.70    107.36 o 
  -9   9   5      366.15      251.30     82.04 o 
  -7   9   5     3367.47     3421.11    317.52 o 
  -5   9   5     2688.39     3024.61    153.64 o 
  -3   9   5     2577.97     2764.81    107.38 o 
  -1   9   5     2585.76     2800.06    139.53 o 
   1   9   5      138.85       82.02     64.77 o 
   3   9   5        0.81        0.86     76.92 o 
   5   9   5     1729.41     1627.68     79.18 o 
   7   9   5       96.27      -62.57     62.57 o 
   9   9   5       69.51      158.00     68.53 o 
  11   9   5     1114.77     1390.93     93.41 o 
  13   9   5     1539.57     1553.06    104.18 o 
  15   9   5      689.34      836.94    109.89 o 
 -16  10   5        7.54       15.89    106.55 o 
 -14  10   5      171.32      282.53    190.67 o 
 -12  10   5       92.33      162.08     83.76 o 
 -10  10   5       56.23      206.61     86.76 o 
  -8  10   5     4129.03     5095.73    370.30 o 
  -6  10   5     1175.67     1473.74    132.37 o 
  -4  10   5      933.66      819.28     81.86 o 
  -2  10   5      520.57      595.16     84.29 o 
   0  10   5      343.39      489.00     77.15 o 
   2  10   5      572.20      822.07    146.69 o 
   4  10   5       46.30       18.30     77.13 o 
   6  10   5       36.31       93.21     78.09 o 
   8  10   5      305.54      473.59    123.16 o 
  10  10   5      117.09      200.16     94.49 o 
  12  10   5        0.66       37.84     81.00 o 
  14  10   5      438.40      264.25    103.56 o 
 -15  11   5      107.20      204.36    114.59 o 
 -13  11   5     1072.58      963.74    116.29 o 
 -11  11   5      849.48      823.17    114.75 o 
  -9  11   5      195.97      169.17     97.87 o 
  -7  11   5      455.00      570.67     92.21 o 
  -5  11   5      705.14      920.17     91.12 o 
  -3  11   5       62.42       63.43    174.51 o 
  -1  11   5     1363.92     1446.42    137.48 o 
   1  11   5      320.42      502.62     86.75 o 
   3  11   5       67.53       76.65     81.33 o 
   5  11   5       11.86       66.77     86.74 o 
   7  11   5      244.24      334.85    100.76 o 
   9  11   5       24.39       66.94    145.66 o 
  11  11   5       24.07       67.79     97.67 o 
 -10  12   5      256.14      259.62    111.34 o 
  -8  12   5      104.54      192.91    110.07 o 
  -6  12   5        7.12        8.63     86.97 o 
  -4  12   5       15.24       57.01     85.26 o 
  -2  12   5       47.44      -77.36     77.36 o 
   0  12   5       17.53      209.50    119.89 o 
   2  12   5       27.58      -26.20     88.57 o 
   4  12   5        2.93      -94.18     94.18 o 
   6  12   5       10.55      -86.38     86.38 o 
   8  12   5       99.72      248.17    303.20 o 
  -3  13   5      138.95       76.87     87.97 o 
  -1  13   5       36.08       35.68     93.93 o 
 -26   0   6       16.95       65.88    187.40 o 
 -24   0   6      777.17      653.45    169.40 o 
 -22   0   6     6295.35     6529.95    292.56 o 
 -20   0   6    19162.55    18528.46    457.04 o 
 -18   0   6       80.52       52.96     82.57 o 
 -16   0   6     9181.18     8340.50    142.61 o 
 -14   0   6    13274.75    12696.41    178.07 o 
 -12   0   6     7889.52     7617.63    113.95 o 
 -10   0   6    54294.64    54377.82    444.55 o 
  -8   0   6     1008.67     1005.34     38.39 o 
  -6   0   6     1619.89     1608.71     73.23 o 
  -4   0   6     2697.96     2519.10     55.54 o 
  -2   0   6     1172.64      931.09     38.45 o 
   0   0   6    27494.10    27211.12    276.52 o 
   2   0   6    11706.11    10670.12    132.95 o 
   4   0   6    15942.52    14048.72    172.06 o 
   6   0   6   105416.20   107840.18   1022.75 o 
   8   0   6    35757.50    38414.43    413.69 o 
  10   0   6     1231.05     1051.22     73.93 o 
  12   0   6     3015.51     3098.34    222.79 o 
  14   0   6    26829.00    24455.96    328.67 o 
  16   0   6    11755.61    11038.19    329.38 o 
  18   0   6     4338.70     4380.99    249.59 o 
  20   0   6        0.60      -15.96    173.49 o 
  22   0   6        1.39        8.18    188.63 o 
 -25   1   6      886.01     1062.45    138.88 o 
 -23   1   6     1695.48     1789.36    188.83 o 
 -21   1   6        4.62       33.94     79.28 o 
 -19   1   6      216.65       84.35     76.08 o 
 -17   1   6    13074.21    12440.74    154.64 o 
 -15   1   6    23279.51    22884.17    188.39 o 
 -13   1   6    20865.38    20789.03    153.05 o 
 -11   1   6        1.11        2.42     24.83 o 
  -9   1   6      560.45      426.03     25.62 o 
  -7   1   6    25429.49    24120.40    148.68 o 
  -5   1   6     8595.43     8627.77     63.49 o 
  -3   1   6    26233.02    27449.85    196.65 o 
  -1   1   6    45971.36    44780.27    306.16 o 
   1   1   6    41840.95    44054.75    304.32 o 
   3   1   6     5907.56     5681.25     65.46 o 
   5   1   6     2649.74     2768.25     54.34 o 
   7   1   6      301.74      272.34     34.67 o 
   9   1   6    34668.55    32867.98    261.97 o 
  11   1   6    37070.66    36345.73    389.04 o 
  13   1   6    16506.47    16338.01    176.85 o 
  15   1   6      330.48      391.34    109.61 o 
  17   1   6       17.74      -47.70     73.51 o 
  19   1   6     4788.02     4663.45    192.19 o 
  21   1   6     3471.78     3318.46    180.36 o 
  23   1   6      874.91      908.44    144.66 o 
 -26   2   6       60.79     -109.08    297.67 o 
 -24   2   6      362.57      345.10    129.85 o 
 -22   2   6     1476.67     1291.02    104.73 o 
 -20   2   6     1817.25     2005.89    104.78 o 
 -18   2   6     4325.02     4206.58    132.01 o 
 -16   2   6       11.68      -48.68     69.93 o 
 -14   2   6      322.37      204.42     55.62 o 
 -12   2   6     6360.09     6049.56    101.97 o 
 -10   2   6    46667.34    47888.34    346.95 o 
  -8   2   6     5874.68     5878.84     66.76 o 
  -6   2   6       15.29       61.80     20.08 o 
  -4   2   6      438.61      660.85     27.63 o 
  -2   2   6     1143.56     1167.75     42.33 o 
   0   2   6    10132.85    10145.53     88.07 o 
   2   2   6       14.10       15.84     19.84 o 
   4   2   6     2150.62     1888.39     64.26 o 
   6   2   6    28558.33    27399.40    215.18 o 
   8   2   6     4017.12     4254.98     74.47 o 
  10   2   6      836.60      797.35     56.40 o 
  12   2   6     1286.99     1267.28     77.20 o 
  14   2   6       89.12       42.60     67.06 o 
  16   2   6     4062.10     3711.29    124.60 o 
  18   2   6     1362.87     1592.03    134.72 o 
  20   2   6        2.54      109.23    125.09 o 
  22   2   6       48.96       81.37    133.95 o 
 -25   3   6       17.21      112.06    102.02 o 
 -23   3   6       26.59       42.58     88.92 o 
 -21   3   6        0.58        3.92     81.63 o 
 -19   3   6      247.89      151.24     78.50 o 
 -17   3   6     3087.49     3140.66    110.93 o 
 -15   3   6       15.56       43.02     44.66 o 
 -13   3   6      248.79      242.31     37.05 o 
 -11   3   6     2069.54     2655.63     59.02 o 
  -9   3   6      119.45      167.44     26.93 o 
  -7   3   6      577.07      569.02     30.41 o 
  -5   3   6      269.86      315.02     37.08 o 
  -3   3   6    10764.39    11980.37    126.22 o 
  -1   3   6    16195.28    17024.56    324.09 o 
   1   3   6     4261.75     4439.45     80.93 o 
   3   3   6      583.22      779.99     34.07 o 
   5   3   6     2567.60     3206.20     71.33 o 
   7   3   6     2089.80     2050.78     55.35 o 
   9   3   6      532.06      408.86     40.73 o 
  11   3   6     1120.01     1049.90     72.11 o 
  13   3   6       13.98       39.89     69.84 o 
  15   3   6      567.41      683.63    106.16 o 
  17   3   6       11.98       50.52     77.60 o 
  19   3   6       59.12      -49.11     88.82 o 
  21   3   6      539.59      552.44    171.44 o 
 -24   4   6       55.23       93.05     98.64 o 
 -22   4   6      205.95       93.57     84.27 o 
 -20   4   6       10.36       19.90     76.62 o 
 -18   4   6     2042.74     2159.67    193.00 o 
 -16   4   6      351.94      539.18     72.32 o 
 -14   4   6     3522.36     3673.71    102.40 o 
 -12   4   6     8173.73     7742.01     98.90 o 
 -10   4   6     1111.58     1128.28     39.25 o 
  -8   4   6     1679.66     1536.54     40.78 o 
  -6   4   6      516.48      685.45     26.91 o 
  -4   4   6      379.09      342.85     35.73 o 
  -2   4   6     1135.48     1337.34     41.00 o 
   0   4   6     6027.86     6441.02     64.30 o 
   2   4   6      716.66      789.65     31.11 o 
   4   4   6     5769.21     5869.23     94.94 o 
   6   4   6     3754.78     3982.53     90.76 o 
   8   4   6        6.13      -31.17     46.16 o 
  10   4   6     1259.10     1258.19    103.48 o 
  12   4   6     2265.04     2246.37    110.90 o 
  14   4   6       87.65       87.46     75.44 o 
  16   4   6      143.59      203.90     80.69 o 
  18   4   6      129.81       42.92    103.09 o 
  20   4   6        2.95      -44.42     97.95 o 
 -23   5   6       64.98      -77.43     91.92 o 
 -21   5   6        5.96     -100.01    128.21 o 
 -19   5   6      784.06      748.29     86.46 o 
 -17   5   6     3308.73     3144.40    107.70 o 
 -15   5   6     4254.80     4009.03    107.97 o 
 -13   5   6     5876.85     5795.16    113.30 o 
 -11   5   6      121.50      136.22     47.01 o 
  -9   5   6      909.19     1016.95     40.21 o 
  -7   5   6     4725.13     4717.69     78.07 o 
  -5   5   6    13020.76    13300.74    136.54 o 
  -3   5   6      167.57      187.44     18.92 o 
  -1   5   6    12142.76    13017.95    101.90 o 
   1   5   6      695.26      631.62     32.86 o 
   3   5   6      257.55      365.55     31.12 o 
   5   5   6       46.63       56.30     32.20 o 
   7   5   6     5352.15     5124.81     92.42 o 
   9   5   6    11707.32    11626.39    142.78 o 
  11   5   6     9044.04     9394.68    139.79 o 
  13   5   6      512.91      558.13     79.08 o 
  15   5   6      402.13      299.77     79.12 o 
  17   5   6      905.78      940.32    100.04 o 
  19   5   6     1856.83     2366.33    252.70 o 
  21   5   6     1038.54     1381.19    122.47 o 
 -22   6   6     1704.65     1634.20    203.97 o 
 -20   6   6     3076.49     3317.24    156.26 o 
 -18   6   6     1711.90     1643.85    112.84 o 
 -16   6   6     1697.16     1614.32    130.73 o 
 -14   6   6      543.97      552.58     78.34 o 
 -12   6   6     9409.77     9601.02    181.84 o 
 -10   6   6     6769.26     6129.39    432.49 o 
  -8   6   6     4907.00     4652.12     89.32 o 
  -6   6   6     1021.59     1191.75     70.27 o 
  -4   6   6      155.95       50.03     60.56 o 
  -2   6   6       21.47       16.55     29.09 o 
   0   6   6     2211.26     2478.88     59.81 o 
   2   6   6     2033.37     2106.08     53.81 o 
   4   6   6     5441.93     6051.92    138.23 o 
   6   6   6     9862.51     9944.91    141.98 o 
   8   6   6     9255.04     8152.93    125.97 o 
  10   6   6     2023.64     1767.47     93.24 o 
  12   6   6     2576.96     2383.62     99.45 o 
  14   6   6     5691.19     6327.43    279.69 o 
  16   6   6     3697.45     3944.82    141.26 o 
  18   6   6     1407.10     1312.39    114.42 o 
  20   6   6       59.61       52.76    109.45 o 
 -21   7   6       67.05      -44.81    112.55 o 
 -19   7   6     1163.76     1285.50    120.93 o 
 -17   7   6     3869.04     3735.96    196.61 o 
 -15   7   6     5810.79     5855.83    162.64 o 
 -13   7   6      982.64      883.49     86.07 o 
 -11   7   6      826.25      890.00    224.02 o 
  -9   7   6      722.46      690.77     70.42 o 
  -7   7   6     3733.56     4117.20    101.39 o 
  -5   7   6     3629.54     3564.82    103.39 o 
  -3   7   6      975.90      742.66    119.48 o 
  -1   7   6      123.65      194.11     55.09 o 
   1   7   6    10040.33     9544.35    173.30 o 
   3   7   6      344.69      178.08     54.99 o 
   5   7   6     1076.61      991.57     64.94 o 
   7   7   6       14.58       48.38     58.38 o 
   9   7   6     4757.61     5282.00    138.40 o 
  11   7   6     6640.45     7020.01    153.08 o 
  13   7   6     1270.17     1031.91     89.43 o 
  15   7   6      218.30      241.39     82.66 o 
  17   7   6      328.56      343.49    120.31 o 
  19   7   6     1066.60     1299.77    155.07 o 
 -20   8   6      551.90      371.34    138.50 o 
 -18   8   6      976.84      943.16    115.02 o 
 -16   8   6       92.97       57.90     87.78 o 
 -14   8   6      538.49      730.88     92.36 o 
 -12   8   6      305.98      280.01    149.96 o 
 -10   8   6     4450.91     4693.53    265.55 o 
  -8   8   6       33.51        5.59     63.41 o 
  -6   8   6      237.03      204.76     51.88 o 
  -4   8   6      293.38      451.65     65.36 o 
  -2   8   6      948.64     1329.61     76.70 o 
   0   8   6      534.61      564.24     72.12 o 
   2   8   6       27.80      104.10     67.66 o 
   4   8   6     7085.82     7676.93    161.50 o 
   6   8   6     2593.20     2543.01     93.14 o 
   8   8   6     1301.96     1079.45     75.35 o 
  10   8   6       91.26        0.08     63.26 o 
  12   8   6       37.45      -37.49     75.07 o 
  14   8   6     1939.91     2484.54    119.26 o 
  16   8   6     1226.94     1327.38    106.75 o 
 -19   9   6       49.04      -56.16    106.24 o 
 -17   9   6      388.91      363.06    105.59 o 
 -15   9   6      174.48      258.46     94.03 o 
 -13   9   6       75.02       73.80     79.71 o 
 -11   9   6      302.81      472.25     81.79 o 
  -9   9   6      482.20      411.64     79.03 o 
  -7   9   6       53.54      214.43     70.38 o 
  -5   9   6      715.74      660.83    101.07 o 
  -3   9   6       68.51        0.57     85.31 o 
  -1   9   6     1380.51     1372.87    185.97 o 
   1   9   6     1072.74     1076.89     82.31 o 
   3   9   6        0.76       49.45     73.98 o 
   5   9   6       14.03      116.55     79.14 o 
   7   9   6       17.90      -39.11     72.04 o 
   9   9   6       19.33      132.13    118.86 o 
  11   9   6      690.06      733.38     88.89 o 
  13   9   6      337.24      349.76     88.29 o 
  15   9   6       30.23       93.97     89.74 o 
 -16  10   6       37.57      139.67     97.70 o 
 -14  10   6      199.26      203.15     98.66 o 
 -12  10   6      356.23      406.80    218.50 o 
 -10  10   6        0.10      -53.54     84.31 o 
  -8  10   6       97.30      140.73     71.69 o 
  -6  10   6     1155.35     1012.20     89.04 o 
  -4  10   6      227.53      159.16     71.31 o 
  -2  10   6      287.52      460.48     79.66 o 
   0  10   6      812.57      646.78     79.70 o 
   2  10   6      543.63      257.27     76.17 o 
   4  10   6       19.85        2.52     75.09 o 
   6  10   6      161.41      188.03     85.45 o 
   8  10   6       15.81      -82.83     82.83 o 
  10  10   6       82.76      113.42     99.84 o 
  12  10   6       45.01       91.51    105.89 o 
  14  10   6       10.73     -168.17    199.68 o 
 -13  11   6       19.17       24.70    100.11 o 
 -11  11   6      551.57      557.44    111.96 o 
  -9  11   6       30.29       -4.87     97.34 o 
  -7  11   6       17.40       32.35     85.52 o 
  -5  11   6     1209.76     1402.20    110.27 o 
  -3  11   6      583.40      575.79    124.39 o 
  -1  11   6        8.86      218.09    112.11 o 
   1  11   6       27.27       35.92     76.19 o 
   3  11   6      446.20      448.22     89.96 o 
   5  11   6        4.39       50.04     93.26 o 
   7  11   6      550.19      453.39    105.61 o 
   9  11   6      582.21      803.55    107.51 o 
  11  11   6      141.48      193.78    123.16 o 
 -10  12   6       55.21      -23.85    111.02 o 
  -8  12   6      729.28      960.40    320.59 o 
  -6  12   6       40.17       62.95     90.31 o 
  -4  12   6      403.91      310.05     92.83 o 
  -2  12   6       26.74       56.41    107.41 o 
   0  12   6       29.05       -0.41    118.25 o 
   2  12   6        2.09      -13.02     89.18 o 
   4  12   6      678.31      805.04    110.17 o 
   6  12   6       36.51        9.55    103.21 o 
 -25   1   7       81.48      146.86    122.15 o 
 -23   1   7     1090.59     1014.34    197.63 o 
 -21   1   7      481.97      531.24     96.38 o 
 -19   1   7      477.50      507.90     76.30 o 
 -17   1   7     1822.18     1807.23     64.00 o 
 -15   1   7       87.48       64.83     36.87 o 
 -13   1   7      395.19      450.91     41.11 o 
 -11   1   7     2472.46     2587.87     55.98 o 
  -9   1   7    19091.90    18778.11    134.95 o 
  -7   1   7     2425.99     2215.77     36.44 o 
  -5   1   7     7639.81     7731.56     73.97 o 
  -3   1   7      489.93      469.61     21.17 o 
  -1   1   7     1042.28      978.30     30.71 o 
   1   1   7    16711.11    18291.73    144.11 o 
   3   1   7      455.23      535.55     31.48 o 
   5   1   7       92.97       29.60     28.42 o 
   7   1   7     8273.60     8340.34    100.48 o 
   9   1   7     8877.78     9203.10    114.49 o 
  11   1   7     1959.45     2033.24     67.00 o 
  13   1   7       96.67       60.79     64.27 o 
  15   1   7       23.69       -3.20     85.37 o 
  17   1   7      158.09      155.54    173.08 o 
  19   1   7       83.67       75.86    114.53 o 
  21   1   7      105.62       12.94    123.44 o 
 -26   2   7     1874.65     2238.49    160.92 o 
 -24   2   7     2217.16     2208.03    122.46 o 
 -22   2   7     3862.39     4115.88    248.54 o 
 -20   2   7     2311.76     2323.76    108.62 o 
 -18   2   7      368.30       99.85     71.08 o 
 -16   2   7     2758.60     2706.45     72.83 o 
 -14   2   7    11646.54    11851.66    123.80 o 
 -12   2   7     1366.76     1368.59     45.39 o 
 -10   2   7      343.18      476.92     33.88 o 
  -8   2   7    29840.33    29729.68    203.65 o 
  -6   2   7    21610.42    23310.82    167.10 o 
  -4   2   7     3345.75     3349.47     49.43 o 
  -2   2   7      175.75      212.53     16.47 o 
   0   2   7     5108.41     4947.57     57.32 o 
   2   2   7    96476.47    97265.16    648.22 o 
   4   2   7    29339.71    30584.95    231.69 o 
   6   2   7     1142.27     1331.34     45.51 o 
   8   2   7      759.06      788.00     45.71 o 
  10   2   7     2456.11     2431.24     72.30 o 
  12   2   7    11674.07    11119.13    169.99 o 
  14   2   7     4367.92     4217.31    142.74 o 
  16   2   7        8.52        3.74     77.97 o 
  18   2   7     1275.61     1238.07    100.18 o 
  20   2   7      352.56      264.51    117.07 o 
  22   2   7        0.76       41.43    126.59 o 
 -25   3   7      537.30      525.93    180.38 o 
 -23   3   7      599.61      565.60    102.74 o 
 -21   3   7     2030.90     1987.21    199.60 o 
 -19   3   7     4989.09     4727.56    139.33 o 
 -17   3   7     7150.01     7370.46    147.12 o 
 -15   3   7      578.00      660.02     53.84 o 
 -13   3   7      164.31      204.46     50.22 o 
 -11   3   7        9.90       19.08     31.44 o 
  -9   3   7      919.34      749.11     38.41 o 
  -7   3   7     6093.10     5870.38     66.77 o 
  -5   3   7    10390.96    10767.32     96.36 o 
  -3   3   7    41831.10    40501.76    340.50 o 
  -1   3   7    52145.63    52433.34    427.37 o 
   1   3   7     2117.35     2034.30     43.97 o 
   3   3   7      362.23      429.76     31.99 o 
   5   3   7    13797.46    13055.67    127.06 o 
   7   3   7    18770.75    18198.46    165.17 o 
   9   3   7    33190.19    31250.97    452.85 o 
  11   3   7     6238.48     5868.04    130.30 o 
  13   3   7      301.14      463.38     73.59 o 
  15   3   7     1131.00      904.99     84.70 o 
  17   3   7     2143.58     2575.66    127.29 o 
  19   3   7     1561.90     1444.44    112.82 o 
  21   3   7       53.79       46.61    133.22 o 
 -24   4   7     3554.04     3316.57    139.54 o 
 -22   4   7     3346.96     3674.53    151.36 o 
 -20   4   7     1269.65     1332.59     98.36 o 
 -18   4   7      509.64      453.72     87.29 o 
 -16   4   7      542.06      601.59     91.45 o 
 -14   4   7     4403.33     4547.23    180.96 o 
 -12   4   7     5592.71     5639.68     90.76 o 
 -10   4   7      582.99      671.67     36.36 o 
  -8   4   7     9322.68     9376.69     95.76 o 
  -6   4   7     2648.29     2172.64     40.65 o 
  -4   4   7     1827.23     1918.37     93.12 o 
  -2   4   7       87.97       98.64     34.14 o 
   0   4   7     3000.81     3017.46     47.78 o 
   2   4   7    40949.63    39759.11    382.29 o 
   4   4   7    26266.51    24310.19    198.68 o 
   6   4   7     1081.69      916.02     45.25 o 
   8   4   7      457.92      321.65     55.98 o 
  10   4   7     3687.67     4110.76    110.98 o 
  12   4   7    12798.33    12505.51    241.98 o 
  14   4   7     3840.59     3790.42    130.67 o 
  16   4   7       57.23      -21.87     82.76 o 
  18   4   7      346.13      363.92     93.95 o 
  20   4   7      663.56      561.71    106.35 o 
 -23   5   7       60.65       33.22    118.54 o 
 -21   5   7      477.99      243.56    106.90 o 
 -19   5   7     2498.81     2508.75    134.84 o 
 -17   5   7     2104.76     2272.55    216.66 o 
 -15   5   7      834.31      754.45     85.80 o 
 -13   5   7       90.22       56.96     79.58 o 
 -11   5   7      431.49      391.05     47.02 o 
  -9   5   7      239.06      277.66     38.31 o 
  -7   5   7    15770.54    16553.39    155.07 o 
  -5   5   7     5058.77     5496.65     94.38 o 
  -3   5   7     7264.39     7487.88    106.10 o 
  -1   5   7     4277.30     3469.58     60.98 o 
   1   5   7     5415.17     4490.69     63.02 o 
   3   5   7      521.25      492.23     35.92 o 
   5   5   7     2774.55     3321.75     66.78 o 
   7   5   7     6974.50     7220.03    111.50 o 
   9   5   7     9903.99     8919.53    203.39 o 
  11   5   7      213.57      133.00     70.26 o 
  13   5   7      991.89     1147.95     90.04 o 
  15   5   7       50.92      119.31     84.93 o 
  17   5   7      566.13      646.65     97.65 o 
  19   5   7      504.33      593.65    105.60 o 
 -22   6   7       51.04     -106.60    109.81 o 
 -20   6   7      124.46      141.26     95.42 o 
 -18   6   7      564.73      534.37     92.99 o 
 -16   6   7      375.39      155.55     87.49 o 
 -14   6   7     3040.48     3034.30    146.07 o 
 -12   6   7      655.89      606.98    115.18 o 
 -10   6   7      440.65      551.64     52.74 o 
  -8   6   7     1457.88     1451.07     59.58 o 
  -6   6   7      988.86      835.92     48.39 o 
  -4   6   7     1848.43     1986.83     69.19 o 
  -2   6   7       13.20       46.44     43.16 o 
   0   6   7     4007.92     3708.69    149.97 o 
   2   6   7     8238.08     8353.43    104.79 o 
   4   6   7     5889.91     5442.27    106.84 o 
   6   6   7      770.81      639.74     62.09 o 
   8   6   7     1618.93     1873.08     91.69 o 
  10   6   7     1651.99     1296.22     70.31 o 
  12   6   7       24.34      -51.71     73.25 o 
  14   6   7     3898.83     3573.42    124.49 o 
  16   6   7      292.46       93.51     93.15 o 
  18   6   7       32.75       -0.67     96.71 o 
 -21   7   7       44.40     -105.26    105.26 o 
 -19   7   7      112.75      -21.13     93.93 o 
 -17   7   7       12.24      -86.51     86.51 o 
 -15   7   7      905.27      878.91     90.04 o 
 -13   7   7       10.56       12.75     75.02 o 
 -11   7   7      286.68      119.45     66.32 o 
  -9   7   7      502.76      570.55     74.38 o 
  -7   7   7      445.57      386.53     58.51 o 
  -5   7   7       84.93      222.02     58.49 o 
  -3   7   7      296.95      153.88     58.86 o 
  -1   7   7      151.72      186.62     55.86 o 
   1   7   7        6.27       27.84     58.30 o 
   3   7   7     1094.98      951.72     74.97 o 
   5   7   7     2670.37     2376.86     86.17 o 
   7   7   7      395.89      460.04     63.36 o 
   9   7   7      276.47      304.16     65.09 o 
  11   7   7       35.08       73.68     68.78 o 
  13   7   7      103.94       13.37     75.44 o 
  15   7   7       15.19      -13.57    103.43 o 
  17   7   7        4.42       36.20    121.69 o 
 -20   8   7      130.36       32.49    101.66 o 
 -18   8   7       12.77     -142.90    215.63 o 
 -16   8   7      929.44      949.75    104.72 o 
 -14   8   7      485.39      575.48     93.52 o 
 -12   8   7      562.49      625.50    168.78 o 
 -10   8   7       66.75      121.64     84.08 o 
  -8   8   7      314.59      307.32     96.16 o 
  -6   8   7       50.46       85.52     51.97 o 
  -4   8   7      219.24       76.32     62.46 o 
  -2   8   7      958.08      783.99     72.47 o 
   0   8   7     4871.21     4422.57    149.76 o 
   2   8   7     2314.25     2386.77    104.06 o 
   4   8   7      478.92      673.43     81.12 o 
   6   8   7      676.00      659.12    144.85 o 
   8   8   7      694.70      643.00    123.57 o 
  10   8   7      687.38      710.94     83.06 o 
  12   8   7      745.09      976.71     92.87 o 
  14   8   7      204.62      298.72     85.35 o 
  16   8   7      204.52       92.45    115.76 o 
 -19   9   7      424.30      512.32    123.08 o 
 -17   9   7      143.95      170.69     99.27 o 
 -15   9   7      363.18      499.28     98.69 o 
 -13   9   7       75.71      123.77     86.90 o 
 -11   9   7       52.20        3.94     79.85 o 
  -9   9   7      466.87      631.94    108.63 o 
  -7   9   7     1544.08     1579.39     93.48 o 
  -5   9   7       14.00      -51.95     51.95 o 
  -3   9   7     2927.20     3227.52    118.27 o 
  -1   9   7     1991.40     1895.65     96.87 o 
   1   9   7       54.09       50.08     70.79 o 
   3   9   7     2884.65     2556.51    114.14 o 
   5   9   7      490.05      773.38    119.89 o 
   7   9   7     3107.57     3641.38    293.58 o 
   9   9   7      450.56      580.22     97.16 o 
  11   9   7      278.97      325.87    152.62 o 
  13   9   7      227.56       58.08    115.80 o 
  15   9   7      186.23      214.74    114.71 o 
 -16  10   7      271.28      300.39    106.46 o 
 -14  10   7      275.37      414.83     99.04 o 
 -12  10   7      593.17      816.98    116.20 o 
 -10  10   7      396.21      595.74    162.65 o 
  -8  10   7      116.87      167.97     83.02 o 
  -6  10   7      205.90       66.89    120.91 o 
  -4  10   7       35.38      -32.95     65.14 o 
  -2  10   7      428.83      328.21     97.38 o 
   0  10   7      929.34     1188.86    128.68 o 
   2  10   7     1508.54     1728.86    107.51 o 
   4  10   7     2579.55     2544.45    292.97 o 
   6  10   7      535.26      389.55     90.77 o 
   8  10   7       11.35      125.34     97.55 o 
  10  10   7      750.85      788.62    113.93 o 
  12  10   7      408.95      543.78    122.81 o 
 -13  11   7       38.56       -1.51    110.07 o 
 -11  11   7        4.68       85.01    101.72 o 
  -9  11   7       29.03        3.30    174.92 o 
  -7  11   7       64.36       31.64     80.53 o 
  -5  11   7      172.55      209.58     82.52 o 
  -3  11   7      762.93      842.89    119.89 o 
  -1  11   7      246.15      107.15     79.25 o 
   1  11   7      770.83      666.70     91.26 o 
   3  11   7        7.49      -52.85    100.04 o 
   5  11   7      201.98      289.39     92.32 o 
   7  11   7      840.92     1102.38    253.07 o 
   9  11   7      297.44      427.26    116.14 o 
 -10  12   7       10.03      -67.01    122.28 o 
  -8  12   7       24.10      -89.63    114.12 o 
  -6  12   7       52.94      156.03     88.75 o 
  -4  12   7       16.26      -16.07     81.62 o 
  -2  12   7      106.88        3.68    119.48 o 
   0  12   7      142.85      123.98    110.07 o 
   2  12   7       30.44      -40.60     89.61 o 
   4  12   7       98.95       65.40    102.38 o 
   6  12   7       50.53      -96.56    148.53 o 
 -26   0   8     2124.07     2015.16    229.14 o 
 -24   0   8     1166.95     1355.58    188.22 o 
 -22   0   8        1.72       68.74    164.49 o 
 -20   0   8     1329.43     1307.03    117.84 o 
 -18   0   8     3947.59     3903.68    117.47 o 
 -16   0   8     1947.74     2055.99     82.63 o 
 -14   0   8     2037.05     2316.09     82.90 o 
 -12   0   8    25644.45    25239.54    242.27 o 
 -10   0   8    34993.59    34961.78    303.36 o 
  -8   0   8    40476.87    41530.20    342.97 o 
  -6   0   8    14584.18    16501.84    154.26 o 
  -4   0   8     1633.98     1946.07     57.52 o 
  -2   0   8    88290.87    84109.13    793.96 o 
   0   0   8    39223.02    37275.10    461.75 o 
   2   0   8    33682.90    35212.69    363.24 o 
   4   0   8      404.13      579.87     47.81 o 
   6   0   8      992.59     1036.44     61.42 o 
   8   0   8     1204.68     1148.49     73.03 o 
  10   0   8     1922.27     1746.18     88.19 o 
  12   0   8     4766.29     4492.25    143.72 o 
  14   0   8      141.50       42.89     83.20 o 
  16   0   8     9230.90     8835.22    319.56 o 
  18   0   8     1926.41     1844.95    213.59 o 
  20   0   8      151.67      257.37    188.63 o 
 -25   1   8      257.17      241.17    113.15 o 
 -23   1   8     1910.63     1744.90    109.79 o 
 -21   1   8     3264.43     3314.57    128.02 o 
 -19   1   8      968.81     1253.16     73.74 o 
 -17   1   8     1456.19     1404.82     83.89 o 
 -15   1   8     5667.69     5568.48     81.89 o 
 -13   1   8      155.58      106.34     32.00 o 
 -11   1   8     4157.11     4398.09     60.67 o 
  -9   1   8      269.65      470.69     25.87 o 
  -7   1   8     7557.43     6951.12     66.14 o 
  -5   1   8    80079.09    78850.18    471.61 o 
  -3   1   8    15225.22    15897.97    129.34 o 
  -1   1   8     7384.49     7917.05     79.14 o 
   1   1   8       89.19      108.00     44.41 o 
   3   1   8     6836.23     5912.47     75.47 o 
   5   1   8    45627.67    42451.48    312.26 o 
   7   1   8     3129.77     3418.19     73.48 o 
   9   1   8      940.01      921.52     52.72 o 
  11   1   8     2931.15     2956.87     84.98 o 
  13   1   8       59.55      214.57     71.29 o 
  15   1   8      872.18      815.52     86.07 o 
  17   1   8       29.87      -41.73    100.25 o 
  19   1   8     1266.66     1507.57    140.35 o 
  21   1   8     3387.97     3733.84    183.26 o 
 -26   2   8      743.75      900.44    138.09 o 
 -24   2   8      227.61      191.30     93.14 o 
 -22   2   8      131.74       93.57     88.49 o 
 -20   2   8     1027.24     1072.02    106.76 o 
 -18   2   8     1674.69     1795.57    106.34 o 
 -16   2   8       15.54       34.92     44.45 o 
 -14   2   8     2267.54     2089.15     58.71 o 
 -12   2   8     2033.90     1819.50     50.49 o 
 -10   2   8     8540.15     8788.98     92.07 o 
  -8   2   8    15353.73    15762.07    119.98 o 
  -6   2   8     3250.69     3549.95     41.97 o 
  -4   2   8     4262.25     4168.90     54.99 o 
  -2   2   8     5394.76     4458.81     53.66 o 
   0   2   8    23364.25    23621.80    180.59 o 
   2   2   8    24549.52    24993.31    276.34 o 
   4   2   8       46.29       63.98     29.51 o 
   6   2   8       13.41       69.38     35.22 o 
   8   2   8      639.59      598.46     46.65 o 
  10   2   8     8342.12     7634.35    170.97 o 
  12   2   8     8817.55     7792.61    149.78 o 
  14   2   8     3042.06     2859.05    105.43 o 
  16   2   8     1198.46     1281.38    125.89 o 
  18   2   8      569.62      457.64    123.67 o 
  20   2   8       51.25     -122.23    123.69 o 
 -25   3   8        4.10      -65.98     98.53 o 
 -23   3   8       83.30       60.02     92.10 o 
 -21   3   8      258.49      156.71    108.88 o 
 -19   3   8      336.10      266.95     74.18 o 
 -17   3   8       99.48      124.41     65.22 o 
 -15   3   8      375.21      456.10     47.31 o 
 -13   3   8      275.27      276.09     40.31 o 
 -11   3   8      193.50      313.34     41.10 o 
  -9   3   8        2.02      -18.27     29.32 o 
  -7   3   8     1746.22     1737.33     42.41 o 
  -5   3   8     1139.82     1430.26     49.49 o 
  -3   3   8     1459.26     1431.75    106.10 o 
  -1   3   8       75.54       75.41     34.04 o 
   1   3   8     5048.02     4912.70     64.34 o 
   3   3   8      326.46      480.66     33.61 o 
   5   3   8     3380.57     3229.65     67.09 o 
   7   3   8      152.70      143.28     39.22 o 
   9   3   8      333.49      362.06     63.83 o 
  11   3   8      560.82      411.27     65.86 o 
  13   3   8     3571.73     3541.35    151.70 o 
  15   3   8      107.91        3.14     78.42 o 
  17   3   8      560.32      369.46     92.38 o 
  19   3   8       99.67       99.49     96.71 o 
  21   3   8       26.10      125.14    135.55 o 
 -24   4   8      166.99      200.91    121.31 o 
 -22   4   8      271.34      205.68    105.76 o 
 -20   4   8      376.33      341.40     96.88 o 
 -18   4   8       72.99       69.70     86.58 o 
 -16   4   8       18.93      -28.17     63.86 o 
 -14   4   8        7.27      -41.96     41.96 o 
 -12   4   8      757.52      668.85     43.20 o 
 -10   4   8      103.29      110.90     37.38 o 
  -8   4   8        4.11       24.22     32.18 o 
  -6   4   8       37.19       -0.48     44.28 o 
  -4   4   8     7921.36     7994.75    150.44 o 
  -2   4   8      133.88      138.78     37.32 o 
   0   4   8     4389.08     4716.60     94.88 o 
   2   4   8      271.37      304.01     31.53 o 
   4   4   8      165.85      306.29     42.17 o 
   6   4   8      125.65       52.88     38.60 o 
   8   4   8      488.17      546.62     60.86 o 
  10   4   8       23.48        5.16     60.38 o 
  12   4   8      335.32      378.93    130.48 o 
  14   4   8      778.40      931.65     89.60 o 
  16   4   8      517.56      796.40     97.30 o 
  18   4   8       57.99       54.38     94.14 o 
  20   4   8        9.31      -60.46    158.92 o 
 -23   5   8      378.89      274.68    172.67 o 
 -21   5   8      399.29      204.14     99.79 o 
 -19   5   8      737.04      829.78    110.89 o 
 -17   5   8      740.05      614.99     95.35 o 
 -15   5   8      253.96      195.32     78.44 o 
 -13   5   8      225.76      294.59    220.95 o 
 -11   5   8     1451.94     1435.29     64.26 o 
  -9   5   8       62.45       46.83     41.14 o 
  -7   5   8     8411.53     8703.15    108.13 o 
  -5   5   8     8768.46     8398.60    119.06 o 
  -3   5   8     6566.92     6426.98    118.66 o 
  -1   5   8     1871.47     1845.40    108.97 o 
   1   5   8     4451.10     4396.71     89.36 o 
   3   5   8     6423.39     6736.85    109.92 o 
   5   5   8     9168.33     9785.83    174.25 o 
   7   5   8     1916.14     1952.34     79.96 o 
   9   5   8      796.34     1004.02     72.39 o 
  11   5   8       35.80       48.17     72.40 o 
  13   5   8       13.13        4.91     69.92 o 
  15   5   8      146.22      238.86     86.23 o 
  17   5   8      676.13      514.10    101.09 o 
  19   5   8     1230.74     1346.21    121.24 o 
 -22   6   8      415.77      543.04    118.99 o 
 -20   6   8      133.66       68.89     96.43 o 
 -18   6   8      230.71      267.57     92.28 o 
 -16   6   8       98.59       57.87     79.66 o 
 -14   6   8      377.82      326.51     97.18 o 
 -12   6   8      930.68      978.13     82.25 o 
 -10   6   8     7468.11     7163.73    120.85 o 
  -8   6   8     2625.70     2426.97     70.66 o 
  -6   6   8     1499.20     1341.96     61.31 o 
  -4   6   8     2531.92     2539.40     97.33 o 
  -2   6   8    11116.65    11925.26    151.76 o 
   0   6   8    13240.51    13396.96    163.07 o 
   2   6   8     7902.84     7103.18    117.78 o 
   4   6   8      890.56     1160.85    104.73 o 
   6   6   8        0.58      -53.71     53.71 o 
   8   6   8      315.82      434.86    102.50 o 
  10   6   8     3286.37     3586.40    219.11 o 
  12   6   8       90.09      116.00     95.29 o 
  14   6   8      844.25     1143.24    112.97 o 
  16   6   8     2029.27     2541.48    382.78 o 
  18   6   8      294.82      254.80    121.50 o 
 -21   7   8      240.23      367.48    114.33 o 
 -19   7   8      422.02      401.86    111.05 o 
 -17   7   8       56.29        1.00     89.86 o 
 -15   7   8     1139.74      892.38     99.32 o 
 -13   7   8      590.20      433.34    168.17 o 
 -11   7   8      232.42      268.98     73.54 o 
  -9   7   8      462.76      526.79     59.96 o 
  -7   7   8     8407.31     9265.40    134.32 o 
  -5   7   8    10568.35    10480.90    591.05 o 
  -3   7   8     3751.95     3219.43     88.83 o 
  -1   7   8      528.02      350.42     53.34 o 
   1   7   8      470.57      491.06    113.11 o 
   3   7   8     8687.95     9392.55    463.18 o 
   5   7   8     5714.60     5726.59    145.97 o 
   7   7   8      543.22      570.87     79.80 o 
   9   7   8       54.24       74.18     64.27 o 
  11   7   8      594.63      648.98    104.36 o 
  13   7   8       28.39      -55.57     92.18 o 
  15   7   8      189.83      274.87    159.17 o 
  17   7   8       66.16      258.61    117.33 o 
 -20   8   8       45.98     -102.23    102.23 o 
 -18   8   8       98.84       62.96     97.46 o 
 -16   8   8      346.08      401.74     90.69 o 
 -14   8   8       42.12       15.06     80.86 o 
 -12   8   8      173.64      140.01    140.14 o 
 -10   8   8     2286.63     2114.80    104.35 o 
  -8   8   8     4681.91     4172.14    125.35 o 
  -6   8   8       77.37      111.42     96.28 o 
  -4   8   8        5.69      -61.78     62.20 o 
  -2   8   8      487.88      901.26     76.60 o 
   0   8   8     2325.85     2693.54    112.65 o 
   2   8   8     1283.69     1036.59     87.78 o 
   4   8   8     3697.95     3120.61    124.33 o 
   6   8   8       66.85        1.70     78.35 o 
   8   8   8     1225.80     1403.04    128.07 o 
  10   8   8      990.55     1084.92    109.56 o 
  12   8   8      309.04      319.23    103.46 o 
  14   8   8      247.64      653.37    119.93 o 
  16   8   8      231.59      287.80    131.71 o 
 -19   9   8       23.94       34.15    114.52 o 
 -17   9   8      171.65      217.04    101.24 o 
 -15   9   8      410.25      284.23     97.38 o 
 -13   9   8       46.26      105.10     88.51 o 
 -11   9   8        5.42      -81.56     81.56 o 
  -9   9   8      173.75      280.79     76.14 o 
  -7   9   8       69.64      126.02     71.24 o 
  -5   9   8       53.15      144.83     70.11 o 
  -3   9   8     1685.05     1411.47     86.46 o 
  -1   9   8      280.17      247.28     75.48 o 
   1   9   8      798.35      502.49     83.49 o 
   3   9   8       17.93      227.81    150.57 o 
   5   9   8      842.00      863.92     93.99 o 
   7   9   8      235.85      178.07     87.15 o 
   9   9   8        2.83      -93.59     93.59 o 
  11   9   8      137.52       88.37     93.99 o 
  13   9   8       98.05       58.75    104.78 o 
 -16  10   8       11.72      -37.31    101.69 o 
 -14  10   8        0.02       55.30     96.91 o 
 -12  10   8        0.10       -0.14    167.35 o 
 -10  10   8      201.07      166.70    103.01 o 
  -8  10   8       28.10       21.92     72.67 o 
  -6  10   8      122.22      -17.42     69.55 o 
  -4  10   8      123.93       72.83     95.75 o 
  -2  10   8       59.36       32.16     74.48 o 
   0  10   8      115.75       94.48     74.60 o 
   2  10   8      115.66       76.08     78.94 o 
   4  10   8      219.05      254.47    174.72 o 
   6  10   8       50.43       71.53     93.95 o 
   8  10   8      137.64       50.76     92.86 o 
  10  10   8      328.47      269.88    111.48 o 
  12  10   8      121.15      145.26    194.36 o 
 -13  11   8       35.57       45.83    103.42 o 
 -11  11   8       28.47       57.75    109.78 o 
  -9  11   8      183.04      220.24    231.39 o 
  -7  11   8      532.58      419.53     90.18 o 
  -5  11   8        3.81       67.97     79.79 o 
  -3  11   8       47.61      105.57    115.39 o 
  -1  11   8      106.06      -97.52     98.20 o 
   1  11   8       55.96       51.97     87.73 o 
   3  11   8      832.58      611.83    102.15 o 
   5  11   8       42.64      116.16     87.37 o 
   7  11   8        0.06       16.35    104.50 o 
   9  11   8        1.31      -32.73    180.03 o 
  -8  12   8       42.03      -31.59     90.17 o 
  -6  12   8      467.40      541.11    135.64 o 
  -4  12   8       70.66      -85.51    110.27 o 
  -2  12   8      150.89      337.97    118.66 o 
   0  12   8      131.27      130.12    114.98 o 
   2  12   8      161.14      129.94     99.97 o 
   4  12   8      216.02      308.11    103.29 o 
 -25   1   9       18.22      105.92    132.37 o 
 -23   1   9      519.33      482.17     93.78 o 
 -21   1   9        1.91      -78.54     78.54 o 
 -19   1   9       27.88      -46.33     49.00 o 
 -17   1   9     2983.64     2902.61     70.19 o 
 -15   1   9     4257.79     4142.94     75.68 o 
 -13   1   9     1010.29     1113.01     42.54 o 
 -11   1   9       42.44       85.09     28.68 o 
  -9   1   9    10557.48     9651.49     82.18 o 
  -7   1   9     1571.22     1291.31     32.18 o 
  -5   1   9    10740.58    11684.25     92.06 o 
  -3   1   9      440.84      502.72     27.12 o 
  -1   1   9     2202.12     2510.15     48.93 o 
   1   1   9    19198.26    19574.52    159.76 o 
   3   1   9     8389.84     9000.52     97.79 o 
   5   1   9       58.87       91.54     32.92 o 
   7   1   9     3661.91     3709.82     76.74 o 
   9   1   9      510.27      726.39     64.94 o 
  11   1   9       57.79       98.58     51.48 o 
  13   1   9       49.76      186.18    108.98 o 
  15   1   9       89.69       17.99     77.17 o 
  17   1   9     2004.11     2268.78    150.17 o 
  19   1   9     1105.28     1155.20    146.28 o 
 -24   2   9       47.03       86.73     94.25 o 
 -22   2   9     1417.19     1510.70    137.81 o 
 -20   2   9      246.01      131.41     78.37 o 
 -18   2   9      166.83      204.06     50.94 o 
 -16   2   9     5462.31     5203.81     93.58 o 
 -14   2   9     6459.56     6714.67    134.43 o 
 -12   2   9    20432.41    19868.52    163.10 o 
 -10   2   9     1347.15     1211.58     36.70 o 
  -8   2   9     2861.46     2848.83     45.80 o 
  -6   2   9     4079.94     4178.24     49.23 o 
  -4   2   9    10690.32    10083.48    102.82 o 
  -2   2   9    15068.57    14428.40    122.07 o 
   0   2   9     1256.44     1457.14     40.38 o 
   2   2   9      224.03      192.71     28.08 o 
   4   2   9     1332.40     1435.31     47.52 o 
   6   2   9      195.79      319.42     40.78 o 
   8   2   9     3625.04     3893.59    116.40 o 
  10   2   9     2542.29     2601.78     79.13 o 
  12   2   9     9248.64     9740.12    166.85 o 
  14   2   9     1548.94     1731.19     97.88 o 
  16   2   9      850.30      709.11     89.95 o 
  18   2   9      143.81       22.74    110.98 o 
  20   2   9      474.22      718.34    141.19 o 
 -25   3   9      185.09      181.65    126.48 o 
 -23   3   9      339.26      395.64    141.78 o 
 -21   3   9      243.11      107.65     95.85 o 
 -19   3   9     1656.21     1662.32    181.66 o 
 -17   3   9     2147.36     2142.72     78.96 o 
 -15   3   9     4549.60     4521.82     86.69 o 
 -13   3   9      377.53      433.07     44.82 o 
 -11   3   9     5092.92     5019.44     92.90 o 
  -9   3   9    11089.07    10280.28    140.86 o 
  -7   3   9    24062.37    24269.81    359.16 o 
  -5   3   9    11517.15    10824.67    130.64 o 
  -3   3   9      467.99      452.31     57.62 o 
  -1   3   9     3462.87     3494.32     73.02 o 
   1   3   9    13358.51    13655.08    123.31 o 
   3   3   9     6049.97     5903.32    103.53 o 
   5   3   9      557.63      579.98     42.19 o 
   7   3   9    14649.62    15068.67    189.81 o 
   9   3   9    12932.47    12893.03    177.63 o 
  11   3   9     3572.13     3453.25    177.58 o 
  13   3   9       27.76       44.20     68.99 o 
  15   3   9      383.93      516.64     85.06 o 
  17   3   9     6726.66     6968.45    234.10 o 
  19   3   9     4062.81     4064.37    205.81 o 
 -24   4   9      665.38      668.56    124.66 o 
 -22   4   9       14.21     -130.12    130.12 o 
 -20   4   9      547.22      454.44    125.41 o 
 -18   4   9        7.24      -73.50     73.50 o 
 -16   4   9       79.96      108.00     78.50 o 
 -14   4   9    24895.43    24025.50    219.82 o 
 -12   4   9    10619.75    10574.81    126.84 o 
 -10   4   9     4662.70     4399.07     83.46 o 
  -8   4   9      414.04      408.03     54.69 o 
  -6   4   9     1390.90     1588.51     59.71 o 
  -4   4   9    21231.46    21861.24    263.79 o 
  -2   4   9    20786.86    20313.81    293.70 o 
   0   4   9     2919.08     2680.88     74.77 o 
   2   4   9      361.38      446.72     51.04 o 
   4   4   9     9073.15     8847.25    126.20 o 
   6   4   9     1386.40     1651.12     76.51 o 
   8   4   9     2748.57     2633.80     93.47 o 
  10   4   9      798.32     1066.98     98.69 o 
  12   4   9      323.15      500.93     82.58 o 
  14   4   9     8438.31     7930.92    255.76 o 
  16   4   9     1035.05     1019.32    101.55 o 
  18   4   9        8.27       -5.09     95.55 o 
 -23   5   9        1.25       19.52    152.42 o 
 -21   5   9      184.43       35.01     94.98 o 
 -19   5   9     1800.98     1904.42    116.49 o 
 -17   5   9     2549.37     2237.76    152.21 o 
 -15   5   9      157.87      138.42     70.08 o 
 -13   5   9     1812.75     1815.83     64.24 o 
 -11   5   9      307.59      349.51     46.95 o 
  -9   5   9     4246.28     4466.59    130.40 o 
  -7   5   9     8571.65     8505.89    109.38 o 
  -5   5   9     4190.69     3785.52     90.94 o 
  -3   5   9     2254.38     2564.82     81.52 o 
  -1   5   9        1.81      -39.63     44.40 o 
   1   5   9      534.16      729.33     52.98 o 
   3   5   9     3548.22     3248.21    102.76 o 
   5   5   9     2749.63     2481.22    105.03 o 
   7   5   9     1337.58     1253.46     89.62 o 
   9   5   9     3057.46     3084.98    130.21 o 
  11   5   9      219.04      239.91    137.48 o 
  13   5   9       97.35       15.73     85.22 o 
  15   5   9       13.90      129.35    108.56 o 
  17   5   9     1081.49     1276.01    128.99 o 
 -22   6   9        2.53       26.80    107.65 o 
 -20   6   9       70.52      -45.14     99.74 o 
 -18   6   9      123.45       81.02     92.61 o 
 -16   6   9       19.81      -37.55     78.01 o 
 -14   6   9      468.98      426.92    164.90 o 
 -12   6   9     4277.03     4321.56    275.78 o 
 -10   6   9      165.50       54.45     44.51 o 
  -8   6   9       10.28       63.68     42.56 o 
  -6   6   9      842.02      980.65     86.54 o 
  -4   6   9      254.45      184.89     48.66 o 
  -2   6   9     2858.58     2652.77     88.22 o 
   0   6   9      363.22      315.16     55.48 o 
   2   6   9     1687.18     1787.59     77.81 o 
   4   6   9      279.06      105.25     68.97 o 
   6   6   9      643.36      734.06     82.36 o 
   8   6   9     1195.16     1000.90     91.52 o 
  10   6   9      382.48      261.03     82.28 o 
  12   6   9      163.49      208.75    100.88 o 
  14   6   9      476.08      412.04    163.26 o 
  16   6   9      652.50      578.76    202.74 o 
 -21   7   9       11.47     -103.23    103.23 o 
 -19   7   9      158.09      234.52    106.95 o 
 -17   7   9       10.18      -46.37    190.26 o 
 -15   7   9       57.01       -9.67     77.04 o 
 -13   7   9      433.53      521.08     82.62 o 
 -11   7   9      755.06      725.55    125.41 o 
  -9   7   9     1755.47     1768.89     74.60 o 
  -7   7   9       31.81        2.34     44.74 o 
  -5   7   9       61.40      140.55     53.42 o 
  -3   7   9     1282.63     1205.65     67.61 o 
  -1   7   9      536.71      394.67     76.05 o 
   1   7   9       35.11       -7.97     55.03 o 
   3   7   9     1736.50     1990.76    146.89 o 
   5   7   9     1243.66     1138.94     94.16 o 
   7   7   9      161.68      159.06     82.17 o 
   9   7   9      112.17       -0.62     78.15 o 
  11   7   9       15.95      135.33     88.12 o 
  13   7   9       37.16      -31.28     94.30 o 
  15   7   9      399.47      202.42    113.44 o 
 -20   8   9        2.77      -64.10     98.96 o 
 -18   8   9       89.89       41.58    100.24 o 
 -16   8   9      662.47      695.92     96.54 o 
 -14   8   9      283.15      263.00     91.73 o 
 -12   8   9      449.80      453.02     82.60 o 
 -10   8   9      919.55      914.42     92.69 o 
  -8   8   9       12.24      105.21     70.79 o 
  -6   8   9      199.56      163.05     54.71 o 
  -4   8   9     2043.86     2108.75     96.34 o 
  -2   8   9      194.73      249.83     67.05 o 
   0   8   9       66.91       73.86     72.18 o 
   2   8   9     1387.19     1374.69     97.89 o 
   4   8   9      120.82       37.80     73.95 o 
   6   8   9       49.51       61.13     73.24 o 
   8   8   9      798.98      640.56     95.55 o 
  10   8   9      735.84      757.68    176.56 o 
  12   8   9     1770.72     1816.02    129.33 o 
  14   8   9       18.64       77.70    118.41 o 
 -17   9   9      469.31      411.05    101.87 o 
 -15   9   9      143.18       59.24     89.55 o 
 -13   9   9      377.97      155.19     97.04 o 
 -11   9   9      790.41      775.17    100.06 o 
  -9   9   9      317.00      421.65     81.54 o 
  -7   9   9     5563.64     5706.95    155.78 o 
  -5   9   9       61.38       73.80     68.02 o 
  -3   9   9      998.01      952.50     82.94 o 
  -1   9   9      474.75      309.24     74.89 o 
   1   9   9      263.52      576.67    198.65 o 
   3   9   9      659.70      866.33     97.04 o 
   5   9   9       59.41       32.96     85.93 o 
   7   9   9      938.51     1065.28    105.63 o 
   9   9   9      435.52      476.01    102.74 o 
  11   9   9       57.30       65.42     98.47 o 
  13   9   9        1.69      -11.86    106.44 o 
 -16  10   9        5.63      -18.98    103.81 o 
 -14  10   9      754.07      894.81    124.80 o 
 -12  10   9      226.39      331.16    103.01 o 
 -10  10   9      204.65      273.35    100.03 o 
  -8  10   9     1299.10     1319.05    101.93 o 
  -6  10   9     1097.10     1408.60    100.67 o 
  -4  10   9      804.73     1083.55    107.61 o 
  -2  10   9      118.65      153.86     81.40 o 
   0  10   9      163.31       84.96     84.01 o 
   2  10   9      308.88      375.36     88.86 o 
   4  10   9       53.74      -37.74     82.78 o 
   6  10   9      408.35      405.79    103.32 o 
   8  10   9      115.89      -15.46    173.49 o 
  10  10   9        6.82      -99.68     99.68 o 
 -11  11   9       43.89      107.00    121.21 o 
  -9  11   9      549.53      700.91    140.35 o 
  -7  11   9      447.93      498.06     96.92 o 
  -5  11   9       64.23      168.18    107.00 o 
  -3  11   9        1.87      105.98    119.89 o 
  -1  11   9      181.17      199.05     84.99 o 
   1  11   9       26.88      -42.46     93.70 o 
   3  11   9      245.37      151.59     98.90 o 
   5  11   9       28.83      113.76    103.04 o 
   7  11   9       48.56      -76.99     98.54 o 
  -6  12   9        5.07       98.46     93.10 o 
  -4  12   9       13.56       16.59     89.10 o 
  -2  12   9        2.73      -58.51    112.93 o 
   0  12   9      116.20      102.67     98.64 o 
 -24   0  10     1233.97     1076.53    186.58 o 
 -22   0  10      400.56      347.25     98.16 o 
 -20   0  10      481.79      219.63    102.50 o 
 -18   0  10     3208.48     3158.46    131.72 o 
 -16   0  10    16466.79    16464.24    202.54 o 
 -14   0  10      979.85     1234.59     65.12 o 
 -12   0  10     2936.67     3214.43     91.43 o 
 -10   0  10     1245.64     1253.94     67.95 o 
  -8   0  10     4982.11     5722.13    124.19 o 
  -6   0  10    29973.83    30122.29    259.44 o 
  -4   0  10     3192.43     2920.41     76.28 o 
  -2   0  10      171.09       87.08     39.28 o 
   0   0  10    42243.66    40104.84    560.15 o 
   2   0  10    12814.47    13925.76    184.02 o 
   4   0  10     4284.40     4340.04    130.53 o 
   6   0  10       22.36       25.22     56.39 o 
   8   0  10     4811.98     4877.56    129.62 o 
  10   0  10    19086.96    18496.74    286.42 o 
  12   0  10    20668.43    20333.05    460.11 o 
  14   0  10       18.95      108.43    135.44 o 
  16   0  10      293.75      369.07    158.76 o 
  18   0  10     1038.65      728.73    189.45 o 
  20   0  10     1111.11      777.42    202.54 o 
 -25   1  10       64.36       16.26    199.47 o 
 -23   1  10      656.06      634.37     98.10 o 
 -21   1  10     2263.74     2418.66     95.27 o 
 -19   1  10     3104.18     3237.77    132.12 o 
 -17   1  10     1665.03     1733.56     66.34 o 
 -15   1  10     1211.67     1108.95     54.85 o 
 -13   1  10     6066.79     5497.18     75.13 o 
 -11   1  10    13704.81    13963.69    111.47 o 
  -9   1  10     8936.05     8849.40     78.63 o 
  -7   1  10     1347.89     1292.05     32.32 o 
  -5   1  10     2564.35     2461.24     66.55 o 
  -3   1  10      540.96      435.45     28.43 o 
  -1   1  10      880.80      783.20     32.79 o 
   1   1  10     3510.98     3312.58     60.09 o 
   3   1  10     1922.41     1682.69     51.91 o 
   5   1  10    19255.30    18736.95    169.69 o 
   7   1  10    17965.03    17792.89    171.40 o 
   9   1  10     2606.89     2720.27     81.75 o 
  11   1  10      527.40      515.23     60.84 o 
  13   1  10     3716.91     3811.78    122.07 o 
  15   1  10     3353.61     3183.74    206.87 o 
  17   1  10     3417.08     3044.27    155.53 o 
  19   1  10      490.66      309.77    125.66 o 
 -24   2  10      731.30      846.55    131.41 o 
 -22   2  10      168.32      117.97     85.25 o 
 -20   2  10      110.89       74.56     63.16 o 
 -18   2  10      568.07      525.81     55.41 o 
 -16   2  10     2262.85     2405.07     83.70 o 
 -14   2  10    13500.58    13462.49    134.32 o 
 -12   2  10      490.68      579.76     42.27 o 
 -10   2  10        3.98       23.60     31.28 o 
  -8   2  10     3936.17     3899.46     67.62 o 
  -6   2  10      623.77      470.94     32.64 o 
  -4   2  10     7823.75     8205.22     85.96 o 
  -2   2  10      258.99      226.14     25.03 o 
   0   2  10     6784.91     6155.21     85.79 o 
   2   2  10     2037.40     1867.94     51.01 o 
   4   2  10      303.21      415.38     38.68 o 
   6   2  10       85.61       12.16     46.36 o 
   8   2  10       11.97       59.36     46.42 o 
  10   2  10     4458.96     4127.79    113.52 o 
  12   2  10      565.06      674.36     80.54 o 
  14   2  10      880.98      859.20     89.58 o 
  16   2  10       78.34      -81.55     81.55 o 
  18   2  10       16.77       -6.08    111.94 o 
 -25   3  10       41.11       99.72    230.77 o 
 -23   3  10      474.84      412.91    116.61 o 
 -21   3  10      574.29      415.45    102.52 o 
 -19   3  10        6.25       18.05     67.02 o 
 -17   3  10      348.92      294.95     83.76 o 
 -15   3  10     2094.99     2123.42     71.38 o 
 -13   3  10       32.63       61.54     45.55 o 
 -11   3  10       25.47      -39.68     53.51 o 
  -9   3  10      977.87      954.23     47.83 o 
  -7   3  10      116.38      157.46     37.10 o 
  -5   3  10     2658.15     2744.14     91.27 o 
  -3   3  10     1174.75     1204.74     54.02 o 
  -1   3  10       47.54      116.46     38.28 o 
   1   3  10      299.80      203.05     43.13 o 
   3   3  10      150.91      181.32     48.00 o 
   5   3  10      583.52      542.90     90.89 o 
   7   3  10      916.05      786.54     52.35 o 
   9   3  10      209.73      165.35     58.36 o 
  11   3  10       15.40      -64.26     64.26 o 
  13   3  10       49.92        4.05     75.51 o 
  15   3  10      509.18      409.38     90.71 o 
  17   3  10      425.59      358.94     98.80 o 
  19   3  10       11.66     -113.24    113.24 o 
 -24   4  10        9.11      117.11    119.56 o 
 -22   4  10      332.77      286.74    113.14 o 
 -20   4  10       14.07       97.66    101.88 o 
 -18   4  10     1238.71     1160.44    100.43 o 
 -16   4  10       11.86        5.04     60.46 o 
 -14   4  10     3640.10     3713.03     89.08 o 
 -12   4  10     1358.99     1520.92     61.56 o 
 -10   4  10      861.18      933.37     50.30 o 
  -8   4  10     5028.60     4788.89    133.53 o 
  -6   4  10      223.82      132.17     44.21 o 
  -4   4  10      256.45      249.67     45.81 o 
  -2   4  10       13.28      105.43     45.42 o 
   0   4  10     2750.93     3161.20     84.41 o 
   2   4  10      106.11      127.73     47.15 o 
   4   4  10      276.99      370.88     52.84 o 
   6   4  10      460.83      236.86     56.05 o 
   8   4  10     1473.35     1468.08    127.25 o 
  10   4  10     2238.81     2398.36    151.60 o 
  12   4  10      122.41      148.90     92.73 o 
  14   4  10        1.24      -99.43     99.43 o 
  16   4  10        1.49      -47.23    112.81 o 
  18   4  10       50.75        9.13    120.12 o 
 -23   5  10       19.30      -39.92    106.85 o 
 -21   5  10     1409.92     1320.77    149.14 o 
 -19   5  10      620.73      514.69     92.92 o 
 -17   5  10      132.45       11.98    146.28 o 
 -15   5  10      618.49      633.95     85.29 o 
 -13   5  10     2624.74     2703.53     79.22 o 
 -11   5  10     6188.20     6289.03    103.34 o 
  -9   5  10     1877.25     1958.97     64.06 o 
  -7   5  10       10.40        4.68     46.48 o 
  -5   5  10      298.84      351.98     53.03 o 
  -3   5  10       10.57      -45.73     45.73 o 
  -1   5  10     3940.24     4206.92     94.46 o 
   1   5  10      959.78      774.63     58.68 o 
   3   5  10     5662.20     5846.81    112.78 o 
   5   5  10     1040.46     1320.91     91.56 o 
   7   5  10     3152.15     3218.54    170.21 o 
   9   5  10      270.11      108.94     82.06 o 
  11   5  10     1053.90      742.70    102.65 o 
  13   5  10     2098.60     2106.45    268.82 o 
  15   5  10     1657.72     2257.44    734.67 o 
  17   5  10      235.71      236.60    126.58 o 
 -22   6  10       48.71       27.63    129.91 o 
 -20   6  10      364.19      458.51     99.81 o 
 -18   6  10     1012.27     1035.64    116.00 o 
 -16   6  10     2196.96     2275.00    191.90 o 
 -14   6  10     3466.05     3531.22    157.74 o 
 -12   6  10      505.15      513.35     55.82 o 
 -10   6  10      106.58      152.05     52.77 o 
  -8   6  10      104.03      142.73     48.98 o 
  -6   6  10      744.77      878.71     62.72 o 
  -4   6  10     3252.15     3131.39     94.83 o 
  -2   6  10     2643.93     2895.23     90.91 o 
   0   6  10     1795.99     1959.93     75.26 o 
   2   6  10     1271.27     1085.58     67.12 o 
   4   6  10     1785.42     1532.08     92.10 o 
   6   6  10        9.67        2.04     87.77 o 
   8   6  10     4771.73     5090.21    160.80 o 
  10   6  10     4349.98     4624.34    154.61 o 
  12   6  10     3121.54     3066.31    218.70 o 
  14   6  10      274.42       97.20    102.52 o 
  16   6  10       13.47     -104.69    112.97 o 
 -21   7  10      564.45      496.40    122.83 o 
 -19   7  10      501.82      273.88    100.55 o 
 -17   7  10     1570.93     1756.72    115.78 o 
 -15   7  10       52.62      -58.58     79.73 o 
 -13   7  10     1521.66     1549.79    111.09 o 
 -11   7  10     3354.01     3661.62    133.20 o 
  -9   7  10       52.08       10.05     49.44 o 
  -7   7  10     1503.92     1224.33     59.76 o 
  -5   7  10       52.31       -6.35     53.45 o 
  -3   7  10       51.15      -54.97     54.97 o 
  -1   7  10      340.71      473.06     60.55 o 
   1   7  10      368.03      404.31     72.76 o 
   3   7  10       18.78       98.35     72.62 o 
   5   7  10     7198.79     7991.49    400.99 o 
   7   7  10     1126.63      947.53    268.42 o 
   9   7  10        5.73      -52.21     89.93 o 
  11   7  10      499.91      542.58    110.90 o 
  13   7  10      763.71     1107.62    127.78 o 
  15   7  10     1361.76     1478.53    266.57 o 
 -18   8  10      378.13      390.76    104.23 o 
 -16   8  10      716.55      654.47    106.84 o 
 -14   8  10      420.52      369.46     91.54 o 
 -12   8  10       13.49       64.82    188.42 o 
 -10   8  10      400.53      451.84     77.88 o 
  -8   8  10      109.15      160.09     57.26 o 
  -6   8  10     3469.28     4176.67    140.55 o 
  -4   8  10      898.98      825.22     71.39 o 
  -2   8  10     1061.33     1223.21     71.25 o 
   0   8  10     1674.46     1616.22     95.12 o 
   2   8  10     1764.20     1520.99     97.68 o 
   4   8  10       69.59       20.70     78.22 o 
   6   8  10      143.83      214.84     95.34 o 
   8   8  10       22.54      169.53     84.23 o 
  10   8  10     1555.21     1823.94    132.47 o 
  12   8  10      759.55      688.52    113.02 o 
  14   8  10      248.97       34.19    152.83 o 
 -17   9  10      165.71      134.19    109.64 o 
 -15   9  10        3.45      -98.45     98.45 o 
 -13   9  10      115.56      -31.72     88.47 o 
 -11   9  10      229.28      342.40    101.71 o 
  -9   9  10       22.21      -17.10     78.48 o 
  -7   9  10      170.95      104.01     73.75 o 
  -5   9  10      235.99      210.39    144.23 o 
  -3   9  10      134.07       60.33     67.61 o 
  -1   9  10      101.55      -23.68     77.22 o 
   1   9  10       72.85       54.64     82.26 o 
   3   9  10        7.85      -74.10     74.10 o 
   5   9  10      154.95      202.84     95.21 o 
   7   9  10      292.33      365.57     92.33 o 
   9   9  10       81.54        2.53    102.14 o 
  11   9  10      128.50        7.66    110.40 o 
 -14  10  10        1.22        0.56    108.62 o 
 -12  10  10       77.51       11.25    108.71 o 
 -10  10  10        3.77       21.85    242.23 o 
  -8  10  10        2.81      -81.11     81.11 o 
  -6  10  10      222.17      211.14     78.12 o 
  -4  10  10      542.24      478.40     83.13 o 
  -2  10  10        2.20      -40.82     75.66 o 
   0  10  10       53.61       72.64     80.12 o 
   2  10  10       68.64       52.65     85.53 o 
   4  10  10        8.23      125.15     92.00 o 
   6  10  10       32.73      121.97     91.53 o 
   8  10  10       13.50       67.49    100.85 o 
 -11  11  10       53.60        4.98    121.78 o 
  -9  11  10        0.70       42.61     87.93 o 
  -7  11  10       22.31       45.35     85.14 o 
  -5  11  10       78.91        0.47    101.07 o 
  -3  11  10       31.91      -27.41    120.30 o 
  -1  11  10       62.89       23.59     90.45 o 
   1  11  10      320.72      150.91     95.93 o 
   3  11  10      694.16      646.71    106.47 o 
   5  11  10       19.07      -48.68     97.10 o 
 -25   1  11      268.91      398.94    197.22 o 
 -23   1  11      728.73      729.69    130.88 o 
 -21   1  11      126.40      143.17     67.02 o 
 -19   1  11      265.46      186.67     61.20 o 
 -17   1  11     1004.01     1148.25     66.50 o 
 -15   1  11     1562.22     1517.19     57.59 o 
 -13   1  11     5629.54     5406.95     82.97 o 
 -11   1  11        1.77      -17.45     35.18 o 
  -9   1  11       96.02       66.02     30.24 o 
  -7   1  11     1846.63     1852.46     55.51 o 
  -5   1  11       31.42       96.67     27.84 o 
  -3   1  11     1072.96      881.16     35.30 o 
  -1   1  11      248.40      179.74     28.79 o 
   1   1  11     4156.49     4127.78     67.62 o 
   3   1  11     3440.72     3345.96     67.91 o 
   5   1  11     5561.72     5511.45     90.32 o 
   7   1  11      140.33      119.91     52.85 o 
   9   1  11      114.12       94.71     54.92 o 
  11   1  11     1729.03     1721.39     75.28 o 
  13   1  11     1785.50     1989.07     97.93 o 
  15   1  11        6.71       -1.28     96.18 o 
  17   1  11      428.12      435.66    120.79 o 
 -24   2  11      201.01      387.48    203.36 o 
 -22   2  11     1192.53     1290.05    120.17 o 
 -20   2  11      598.33      732.47     81.28 o 
 -18   2  11     1369.46     1583.54     79.73 o 
 -16   2  11      973.42     1206.07     64.51 o 
 -14   2  11      452.00      341.22     50.98 o 
 -12   2  11     1017.44     1036.56     52.56 o 
 -10   2  11      686.59      629.97     55.77 o 
  -8   2  11     1003.43      949.46     84.93 o 
  -6   2  11       79.42       95.47     51.05 o 
  -4   2  11    10099.99     9885.61    153.74 o 
  -2   2  11    14998.63    14992.71    211.86 o 
   0   2  11     3153.17     3347.89     83.18 o 
   2   2  11     1670.56     1580.28     57.35 o 
   4   2  11       42.94       34.82     36.80 o 
   6   2  11     5145.82     5154.08    109.44 o 
   8   2  11     5574.38     5881.46    106.08 o 
  10   2  11     1917.62     1634.53     81.24 o 
  12   2  11      231.10       61.04     69.05 o 
  14   2  11      124.09      146.45     81.63 o 
  16   2  11        7.25       -6.87     83.41 o 
  18   2  11      143.83      161.59    239.98 o 
 -23   3  11     1263.70     1413.20    134.25 o 
 -21   3  11     2612.72     3000.64    144.48 o 
 -19   3  11      362.38      272.90     76.38 o 
 -17   3  11        3.67      -49.37     68.29 o 
 -15   3  11     4410.94     4442.44     97.38 o 
 -13   3  11     1310.60     1416.93     61.55 o 
 -11   3  11     2206.67     2202.53     70.09 o 
  -9   3  11     1473.15     1317.62     52.24 o 
  -7   3  11    10757.10    10868.16    144.70 o 
  -5   3  11     5708.62     5407.65    144.36 o 
  -3   3  11      680.94      797.19     51.14 o 
  -1   3  11      225.50      255.75     43.82 o 
   1   3  11     9601.32     9708.54    165.24 o 
   3   3  11    25511.86    25471.97    255.37 o 
   5   3  11     1390.67     1288.70     64.29 o 
   7   3  11      685.41      622.14    101.70 o 
   9   3  11      396.83      339.14     81.40 o 
  11   3  11     3620.13     3224.22    196.20 o 
  13   3  11     5790.38     5427.36    176.14 o 
  15   3  11      780.74      787.48    115.17 o 
  17   3  11      433.60      600.40    146.28 o 
 -24   4  11      656.87      565.71    191.70 o 
 -22   4  11      240.07      184.07     97.10 o 
 -20   4  11     1880.83     2117.35    175.12 o 
 -18   4  11      829.83      930.41     85.04 o 
 -16   4  11      114.45      196.89     60.85 o 
 -14   4  11      447.92      508.72     55.97 o 
 -12   4  11      852.58      815.21     55.28 o 
 -10   4  11       23.15       -6.96     42.99 o 
  -8   4  11     2045.18     2194.09     67.30 o 
  -6   4  11     2258.21     2311.35     80.78 o 
  -4   4  11     4796.17     4906.80    100.43 o 
  -2   4  11     6372.37     6118.20    147.59 o 
   0   4  11     8587.99     7979.09    126.92 o 
   2   4  11      203.90      278.67     51.38 o 
   4   4  11     2361.65     2569.15     85.99 o 
   6   4  11     4670.56     4804.90    194.97 o 
   8   4  11    10122.68    10443.37    254.50 o 
  10   4  11     3194.82     3019.68    241.00 o 
  12   4  11      515.32      758.98    109.81 o 
  14   4  11       45.10      -43.95    105.50 o 
  16   4  11       78.24       88.85    116.72 o 
 -23   5  11      928.90     1066.26    135.64 o 
 -21   5  11      752.57      646.53    116.89 o 
 -19   5  11        1.11      -87.24     87.24 o 
 -17   5  11      707.05      777.55     74.60 o 
 -15   5  11      340.43      210.05     66.25 o 
 -13   5  11     2754.89     2894.42     83.87 o 
 -11   5  11      309.90      305.58     49.61 o 
  -9   5  11     2116.37     2186.93     68.77 o 
  -7   5  11      292.33      210.12     56.59 o 
  -5   5  11     2009.82     1608.22     76.81 o 
  -3   5  11      360.56      428.08     51.53 o 
  -1   5  11      457.93      308.97     54.49 o 
   1   5  11     9076.80     9265.99    141.77 o 
   3   5  11     1952.64     1966.92     77.36 o 
   5   5  11     5148.80     4639.99    138.98 o 
   7   5  11       24.80       93.42    136.46 o 
   9   5  11      272.55      254.81     88.38 o 
  11   5  11      598.51      801.37    117.43 o 
  13   5  11     1262.82     1337.83    129.67 o 
  15   5  11      757.80      583.76    121.32 o 
 -22   6  11      270.77      196.68    112.76 o 
 -20   6  11      425.94      524.59    112.27 o 
 -18   6  11      124.33      149.23     93.85 o 
 -16   6  11       39.24       33.79     81.33 o 
 -14   6  11       34.15       48.53     66.75 o 
 -12   6  11     2474.11     2195.61     73.64 o 
 -10   6  11      810.62     1065.99     59.84 o 
  -8   6  11       62.76      -13.13     44.47 o 
  -6   6  11      842.21      753.33     65.49 o 
  -4   6  11      477.58      429.37     56.66 o 
  -2   6  11     4600.73     4253.59    105.91 o 
   0   6  11      100.66       24.69     53.94 o 
   2   6  11     2364.34     2255.31     85.36 o 
   4   6  11      273.35      100.95     66.60 o 
   6   6  11      219.59      181.76     72.85 o 
   8   6  11     2240.34     2068.57    121.41 o 
  10   6  11      285.20      289.73     97.59 o 
  12   6  11        2.46      -19.42    104.01 o 
  14   6  11      141.50      -28.90    196.61 o 
 -19   7  11      121.94       32.96    100.97 o 
 -17   7  11        6.05       32.14    114.57 o 
 -15   7  11        4.84      -55.99     98.00 o 
 -13   7  11       68.83      -11.25     74.92 o 
 -11   7  11      341.40      370.11     79.23 o 
  -9   7  11      235.31      201.18     53.02 o 
  -7   7  11       47.09        4.04     48.04 o 
  -5   7  11      385.14      325.19     62.89 o 
  -3   7  11      294.66      274.92     73.50 o 
  -1   7  11     1361.43     1266.24     74.90 o 
   1   7  11     1184.56     1215.33     87.79 o 
   3   7  11        9.90       21.84     69.78 o 
   5   7  11      483.75      494.77     81.49 o 
   7   7  11      162.24      268.03     87.36 o 
   9   7  11      426.50      303.44     96.07 o 
  11   7  11      250.47      311.81    103.96 o 
  13   7  11       76.22      -21.70    113.81 o 
 -18   8  11      186.60      211.11    107.03 o 
 -16   8  11      124.13      112.48     92.13 o 
 -14   8  11       79.15      -14.31     81.10 o 
 -12   8  11      238.85      204.83     86.33 o 
 -10   8  11     1088.51     1231.00     97.93 o 
  -8   8  11     1258.48     1050.37     71.09 o 
  -6   8  11      598.07      515.09     70.11 o 
  -4   8  11       12.72        4.17     56.75 o 
  -2   8  11     1227.64     1450.38     79.51 o 
   0   8  11       22.33       60.59     73.14 o 
   2   8  11      501.04      372.21     79.67 o 
   4   8  11     1087.14      956.95     94.01 o 
   6   8  11      335.84      507.03     90.61 o 
   8   8  11      411.26      528.29    100.69 o 
  10   8  11        0.44       67.12    136.46 o 
  12   8  11        0.11      -62.15    137.48 o 
 -17   9  11      197.88      266.92    114.15 o 
 -15   9  11      126.32      135.35     99.02 o 
 -13   9  11       59.07       80.20     96.51 o 
 -11   9  11       58.45       98.99     99.69 o 
  -9   9  11      837.42      792.48    123.98 o 
  -7   9  11      394.17      361.95     66.45 o 
  -5   9  11        3.08       32.06     70.09 o 
  -3   9  11        7.42       33.63     78.14 o 
  -1   9  11      436.74      600.69     91.27 o 
   1   9  11     1180.06     1385.22     99.62 o 
   3   9  11     1430.48     1654.46    111.85 o 
   5   9  11       80.56      -51.00    135.23 o 
   7   9  11      180.93       94.05    101.36 o 
   9   9  11       78.48      -48.15     93.96 o 
 -14  10  11        0.88      -95.93    113.58 o 
 -12  10  11        6.13       -4.83    108.77 o 
 -10  10  11       99.63     -109.53    109.53 o 
  -8  10  11      299.36      295.96     91.71 o 
  -6  10  11        2.53      -55.06     77.12 o 
  -4  10  11      252.90      243.31     82.84 o 
  -2  10  11      460.97      583.69     95.66 o 
   0  10  11      576.61      518.64     91.10 o 
   2  10  11      305.07      130.43    170.01 o 
   4  10  11      124.13      322.98    104.33 o 
   6  10  11      644.08      870.86    113.67 o 
  -9  11  11        2.44      -20.83     90.25 o 
  -7  11  11      227.34      232.28     91.39 o 
  -5  11  11       64.71       27.79     92.23 o 
  -3  11  11        1.08      161.21    115.80 o 
  -1  11  11        1.22       48.00     87.30 o 
   1  11  11      397.25      450.22    104.62 o 
   3  11  11      149.87      187.81     95.42 o 
 -24   0  12       73.92       84.29    171.03 o 
 -22   0  12       30.88       35.44    104.60 o 
 -20   0  12     3351.29     3359.08    199.27 o 
 -18   0  12      520.34      308.90    177.58 o 
 -16   0  12     2735.75     2771.17    163.87 o 
 -14   0  12     5509.70     5413.67    153.03 o 
 -12   0  12      674.97      795.09     76.35 o 
 -10   0  12      113.13       89.30     61.91 o 
  -8   0  12     2990.73     2605.20     68.12 o 
  -6   0  12    16370.74    16370.83    208.95 o 
  -4   0  12    12977.37    11846.60    166.72 o 
  -2   0  12     5616.53     5527.19    136.87 o 
   0   0  12       62.54       18.19     44.40 o 
   2   0  12     4540.20     4358.48    153.64 o 
   4   0  12     3556.36     3190.68    102.73 o 
   6   0  12     2361.03     2287.72    102.60 o 
   8   0  12      697.03      568.80     76.70 o 
  10   0  12     3268.77     3463.92    138.93 o 
  12   0  12      262.47      394.70     93.57 o 
  14   0  12       37.47      -76.51    133.80 o 
  16   0  12      121.46       24.14    153.44 o 
 -23   1  12       27.74       94.70    104.65 o 
 -21   1  12       12.28      -11.78     77.64 o 
 -19   1  12       37.41       15.38     70.87 o 
 -17   1  12      129.69       97.22     67.70 o 
 -15   1  12      280.39      288.80     52.94 o 
 -13   1  12      113.53      139.01     47.48 o 
 -11   1  12     6131.05     6091.38    206.59 o 
  -9   1  12     8172.11     8077.15    132.94 o 
  -7   1  12     1265.65     1477.92     50.90 o 
  -5   1  12     1770.42     1852.47     66.34 o 
  -3   1  12     2031.66     1923.02     51.36 o 
  -1   1  12    15700.59    14202.71    133.28 o 
   1   1  12     9406.52     9083.35    104.59 o 
   3   1  12     2182.16     1893.51     60.37 o 
   5   1  12      772.65      783.59     50.21 o 
   7   1  12      239.41      290.11     51.33 o 
   9   1  12     1802.33     1745.15     88.71 o 
  11   1  12     1171.34     1050.20     91.78 o 
  13   1  12      137.18      -65.50     73.75 o 
  15   1  12     1439.22     1556.99    128.09 o 
  17   1  12     1612.66     1782.76    142.38 o 
 -24   2  12       13.49       54.01    189.04 o 
 -22   2  12      283.96      458.52    219.93 o 
 -20   2  12        3.89      -40.47    105.52 o 
 -18   2  12       35.63      -10.40     55.37 o 
 -16   2  12     2884.13     2845.94    127.98 o 
 -14   2  12      576.60      653.32     79.73 o 
 -12   2  12      140.90      149.46     45.94 o 
 -10   2  12        0.79        7.41     40.59 o 
  -8   2  12     1516.80     1394.09     62.25 o 
  -6   2  12      948.99      735.02     52.81 o 
  -4   2  12    18480.96    18541.15    199.35 o 
  -2   2  12     1304.24     1406.47     59.13 o 
   0   2  12       53.84      -43.23     43.23 o 
   2   2  12      337.56      432.19     54.01 o 
   4   2  12     4916.88     4742.36    107.36 o 
   6   2  12    10427.31     9671.38    149.87 o 
   8   2  12       30.72      -21.71     60.10 o 
  10   2  12       13.47      161.26     79.92 o 
  12   2  12      864.43      758.36     80.40 o 
  14   2  12        0.59      -99.21     99.21 o 
  16   2  12      300.00      209.50    160.80 o 
 -23   3  12      184.97      261.82    111.19 o 
 -21   3  12      137.48      125.53     79.65 o 
 -19   3  12       31.04      -32.54     87.52 o 
 -17   3  12      322.17      369.16     59.82 o 
 -15   3  12      502.73      481.75     62.56 o 
 -13   3  12       85.52       77.13     50.37 o 
 -11   3  12      226.00      204.72     46.22 o 
  -9   3  12      204.39      170.29     40.55 o 
  -7   3  12       71.48       63.91     46.69 o 
  -5   3  12      485.25      350.56     50.68 o 
  -3   3  12      449.81      414.00     51.83 o 
  -1   3  12        2.61      -28.88     47.28 o 
   1   3  12       69.60      -27.13     47.21 o 
   3   3  12      476.87      468.90     55.41 o 
   5   3  12      104.83      142.31     56.40 o 
   7   3  12     1914.87     1642.08     79.81 o 
   9   3  12       53.66       38.60     77.12 o 
  11   3  12      693.63      522.27     93.66 o 
  13   3  12       12.82       95.24     96.92 o 
  15   3  12       30.63     -135.84    135.84 o 
  17   3  12       21.44      -23.11    112.84 o 
 -22   4  12      518.74      451.37    127.05 o 
 -20   4  12       10.42      180.45     98.47 o 
 -18   4  12        1.17      -17.59     69.41 o 
 -16   4  12     1003.57      737.73     75.59 o 
 -14   4  12       12.45        1.02     49.91 o 
 -12   4  12      305.86      350.67     56.11 o 
 -10   4  12     1040.58      955.18     60.60 o 
  -8   4  12      208.73      127.34     43.42 o 
  -6   4  12      482.92      574.22     71.60 o 
  -4   4  12     3103.04     3033.87    104.48 o 
  -2   4  12     1653.21     1743.43     68.33 o 
   0   4  12     2152.82     1978.42    119.12 o 
   2   4  12      611.15      517.28     59.37 o 
   4   4  12       44.60      127.36     86.25 o 
   6   4  12      898.67     1134.31     91.64 o 
   8   4  12      371.18      361.98     79.23 o 
  10   4  12      108.10      282.12     90.24 o 
  12   4  12       98.11       15.34     94.31 o 
  14   4  12      165.37      117.50    111.01 o 
  16   4  12        6.40       -3.62    121.29 o 
 -21   5  12      105.35       79.69    104.24 o 
 -19   5  12     1103.95     1226.11    114.83 o 
 -17   5  12      391.74      273.83     75.61 o 
 -15   5  12        0.69       31.19     64.10 o 
 -13   5  12      439.31      511.31     57.11 o 
 -11   5  12     1835.00     1868.62     69.53 o 
  -9   5  12       27.88      -46.57     46.57 o 
  -7   5  12     1504.76     1340.10     74.05 o 
  -5   5  12     1413.53     1320.20    100.44 o 
  -3   5  12     3615.67     3716.56     97.46 o 
  -1   5  12     2987.73     3035.65     95.98 o 
   1   5  12     3874.92     3885.90    103.47 o 
   3   5  12      361.77      350.01     59.53 o 
   5   5  12       38.71       58.88     69.80 o 
   7   5  12       67.76       19.41     82.57 o 
   9   5  12      423.38      471.01     98.58 o 
  11   5  12       27.88       25.10     93.68 o 
  13   5  12      268.78      312.19    107.93 o 
  15   5  12      329.51      529.06    184.95 o 
 -20   6  12      375.98      470.59    104.20 o 
 -18   6  12       74.35       11.68     93.59 o 
 -16   6  12      348.11      220.53     91.91 o 
 -14   6  12      177.07      120.53     69.76 o 
 -12   6  12      294.55      186.86     56.60 o 
 -10   6  12       12.92       49.55     49.07 o 
  -8   6  12      788.53      898.11     57.41 o 
  -6   6  12     9857.30     9798.28    149.94 o 
  -4   6  12     2147.47     2185.18    124.46 o 
  -2   6  12     1035.49      749.13     75.69 o 
   0   6  12      372.70      626.72     65.09 o 
   2   6  12      456.59      472.79     87.36 o 
   4   6  12     4340.24     4649.34    149.52 o 
   6   6  12      899.95      890.99     98.49 o 
   8   6  12       20.06      140.50     88.31 o 
  10   6  12      691.56      980.91    112.01 o 
  12   6  12      289.55      408.07    144.85 o 
  14   6  12      120.45      280.60    130.53 o 
 -19   7  12      403.17      277.91    101.46 o 
 -17   7  12      775.60      785.91    109.72 o 
 -15   7  12       13.07      -83.43     83.43 o 
 -13   7  12      342.39      389.82     89.43 o 
 -11   7  12     1066.84     1349.50     72.34 o 
  -9   7  12     5402.86     5109.60    103.52 o 
  -7   7  12       16.27       58.58     57.81 o 
  -5   7  12      966.64      907.76    126.39 o 
  -3   7  12     1785.43     2100.00     84.88 o 
  -1   7  12     1800.32     2139.68     86.64 o 
   1   7  12     3309.47     3244.11    128.39 o 
   3   7  12      123.10       66.38     82.68 o 
   5   7  12      223.04      -18.33     81.44 o 
   7   7  12       20.80      -61.23    140.55 o 
   9   7  12       14.39       47.00    100.08 o 
  11   7  12     1307.32     1480.17    247.34 o 
  13   7  12        0.87      -96.18    118.44 o 
 -18   8  12        5.08       25.03     98.08 o 
 -16   8  12       86.17      -36.99     97.22 o 
 -14   8  12      209.55      174.16     90.45 o 
 -12   8  12      428.12      565.58    181.67 o 
 -10   8  12        0.32       43.46     73.57 o 
  -8   8  12      523.11      800.07     96.78 o 
  -6   8  12      122.85      137.10     62.87 o 
  -4   8  12      466.10      536.96     72.09 o 
  -2   8  12     1292.80     1180.02     85.92 o 
   0   8  12       10.78       -5.77     80.60 o 
   2   8  12      499.06      716.63    112.52 o 
   4   8  12     2709.69     2809.35    133.70 o 
   6   8  12      187.68      117.32     95.46 o 
   8   8  12      399.60      258.00    100.26 o 
  10   8  12      202.41      331.41    109.27 o 
 -15   9  12       11.80       -8.39    101.20 o 
 -13   9  12       12.85      -91.07     91.07 o 
 -11   9  12       61.94      135.70    200.49 o 
  -9   9  12      543.48      479.67     87.13 o 
  -7   9  12      149.11      201.46     68.10 o 
  -5   9  12      127.09       70.72     80.20 o 
  -3   9  12       56.68       64.41     78.55 o 
  -1   9  12       40.17      260.14     84.25 o 
   1   9  12       60.01      151.44    107.61 o 
   3   9  12      167.87      -44.00     81.97 o 
   5   9  12      108.75        7.40     90.57 o 
   7   9  12      239.35       68.79     95.36 o 
   9   9  12      400.86      535.28    114.82 o 
 -12  10  12       33.18       73.53    204.99 o 
 -10  10  12       33.79       12.08    118.25 o 
  -8  10  12       66.15       91.88    149.35 o 
  -6  10  12       17.03       26.04     87.81 o 
  -4  10  12       24.51       63.18     84.20 o 
  -2  10  12       18.00       55.17    116.41 o 
   0  10  12       10.32       -6.56     92.51 o 
   2  10  12       32.31      -38.77     85.06 o 
   4  10  12      117.35        7.80    160.39 o 
  -5  11  12       16.80      -23.70     88.26 o 
  -3  11  12      107.89        1.41     93.14 o 
  -1  11  12       47.49      -47.36     96.35 o 
 -23   1  13        6.51       61.24    113.40 o 
 -21   1  13      436.07      359.69     84.14 o 
 -19   1  13      510.67      514.24     80.76 o 
 -17   1  13       41.81       40.79     68.47 o 
 -15   1  13      179.93      199.32     61.76 o 
 -13   1  13     4044.07     3762.09    107.38 o 
 -11   1  13      305.06      254.12     56.99 o 
  -9   1  13     1014.07     1148.85     50.86 o 
  -7   1  13      297.52      297.14     58.27 o 
  -5   1  13      182.46      105.95     57.78 o 
  -3   1  13     8661.95     8919.96    126.47 o 
  -1   1  13      149.60      263.92     86.80 o 
   1   1  13        1.98       -0.26     47.75 o 
   3   1  13      836.92     1008.83     62.92 o 
   5   1  13       45.52       64.27     55.28 o 
   7   1  13      159.36      239.30     51.59 o 
   9   1  13       16.75       13.60     54.81 o 
  11   1  13      943.05     1062.43     83.53 o 
  13   1  13       36.18       30.95     79.57 o 
  15   1  13      689.96      810.16    166.12 o 
 -24   2  13      150.06      147.30    195.99 o 
 -22   2  13      106.42       31.49    105.28 o 
 -20   2  13      577.46      580.06     83.40 o 
 -18   2  13      389.76      504.87     76.29 o 
 -16   2  13     1723.40     1722.70     70.46 o 
 -14   2  13     1434.30     1363.21     61.77 o 
 -12   2  13      972.45      928.91     57.41 o 
 -10   2  13     1539.11     1534.64     61.20 o 
  -8   2  13     4690.41     4734.58     85.99 o 
  -6   2  13      440.69      468.76     98.82 o 
  -4   2  13      118.38      149.83     49.51 o 
  -2   2  13        0.54       36.04     45.97 o 
   0   2  13      177.04      145.88     51.54 o 
   2   2  13     3633.24     3578.56     96.63 o 
   4   2  13      767.87      855.71     87.83 o 
   6   2  13     1293.35     1418.52     81.12 o 
   8   2  13     3090.60     3497.45    111.12 o 
  10   2  13      773.42     1039.91    113.34 o 
  12   2  13        0.76      -87.18     87.18 o 
  14   2  13       21.95       64.18    107.09 o 
  16   2  13      583.03      818.75    184.54 o 
 -23   3  13      147.31       44.19    187.81 o 
 -21   3  13      247.30      257.84    210.52 o 
 -19   3  13      353.76      276.07     78.58 o 
 -17   3  13       62.27       14.59     84.04 o 
 -15   3  13     4551.58     4542.90    101.76 o 
 -13   3  13     2479.37     2647.71     77.60 o 
 -11   3  13     4682.60     4689.74     94.22 o 
  -9   3  13      381.20      379.10     47.81 o 
  -7   3  13       19.68       27.23     49.78 o 
  -5   3  13     8191.53     8400.24    161.25 o 
  -3   3  13     6177.33     6441.40    119.31 o 
  -1   3  13     5957.06     5306.99    121.24 o 
   1   3  13     1993.17     2036.85     76.39 o 
   3   3  13     1144.70     1217.14     70.65 o 
   5   3  13      994.79     1047.58     73.24 o 
   7   3  13      163.74      154.40     75.99 o 
   9   3  13        1.63       76.64     87.30 o 
  11   3  13     1989.89     2417.09    168.99 o 
  13   3  13     4606.10     4574.93    249.18 o 
  15   3  13      306.12      372.48    115.32 o 
 -22   4  13        0.17      148.33    102.53 o 
 -20   4  13      411.33      297.03     81.13 o 
 -18   4  13     2317.19     2099.54     99.21 o 
 -16   4  13     1482.58     1403.13     71.54 o 
 -14   4  13      770.26      761.17     60.39 o 
 -12   4  13      244.02      202.96     49.85 o 
 -10   4  13     1594.24     1788.57     67.95 o 
  -8   4  13     7290.31     7611.40    111.81 o 
  -6   4  13     3850.43     3672.30    136.08 o 
  -4   4  13      528.46      505.26     89.97 o 
  -2   4  13       92.64       88.08     50.75 o 
   0   4  13      238.30      253.89     57.15 o 
   2   4  13     2455.12     2485.43     88.56 o 
   4   4  13      823.76      698.77     66.29 o 
   6   4  13       13.24       17.47     72.96 o 
   8   4  13     1158.16     1094.94    132.37 o 
  10   4  13     2403.93     2327.92    127.15 o 
  12   4  13        1.04       16.73    115.80 o 
  14   4  13       28.08       11.79    113.24 o 
 -21   5  13       20.69      -84.99    102.81 o 
 -19   5  13      431.86      432.83     87.46 o 
 -17   5  13      400.12      441.17     75.43 o 
 -15   5  13     1401.81     1628.99     73.77 o 
 -13   5  13     1782.30     1815.31     77.85 o 
 -11   5  13      490.64      454.05     57.16 o 
  -9   5  13      836.40      677.39     73.71 o 
  -7   5  13       64.60       76.55     55.88 o 
  -5   5  13      851.82     1013.23    121.35 o 
  -3   5  13      351.64      409.26     58.45 o 
  -1   5  13     1812.81     1707.65     86.55 o 
   1   5  13      949.25      755.69     66.80 o 
   3   5  13     5696.33     5425.23    153.59 o 
   5   5  13      326.34      371.85     90.63 o 
   7   5  13      477.65      414.26     93.11 o 
   9   5  13       12.97       -2.43    103.11 o 
  11   5  13        2.25      -16.50    101.43 o 
  13   5  13      659.87      574.35    116.42 o 
 -20   6  13       70.26        0.08     93.85 o 
 -18   6  13      318.62      195.93     97.66 o 
 -16   6  13       43.70       -0.73     71.58 o 
 -14   6  13       99.85      -17.52     64.66 o 
 -12   6  13     1623.33     1734.40     72.31 o 
 -10   6  13     1701.17     1350.73     65.04 o 
  -8   6  13     2877.38     2941.29     82.20 o 
  -6   6  13     2504.13     2265.14     88.68 o 
  -4   6  13     3947.86     3771.55    106.33 o 
  -2   6  13       40.78       60.39     56.09 o 
   0   6  13        4.64       84.18     60.29 o 
   2   6  13       37.59       42.84     72.87 o 
   4   6  13     1289.07     1111.14    194.56 o 
   6   6  13        4.11       17.88     83.59 o 
   8   6  13       32.37       41.11     88.38 o 
  10   6  13      452.24      412.47    128.48 o 
  12   6  13        3.64     -101.76    101.76 o 
 -19   7  13      134.89       45.74     92.48 o 
 -17   7  13      184.38      194.16    118.45 o 
 -15   7  13      825.20      646.31    103.17 o 
 -13   7  13      117.95      252.25     74.34 o 
 -11   7  13      148.88      172.20     60.92 o 
  -9   7  13        0.84       78.35     55.11 o 
  -7   7  13      153.97      166.13     67.51 o 
  -5   7  13      123.27      200.83     63.54 o 
  -3   7  13      942.45     1053.59     78.01 o 
  -1   7  13      132.71        6.47     63.62 o 
   1   7  13        5.51       20.83     81.89 o 
   3   7  13      392.38      263.68     80.22 o 
   5   7  13       53.08       75.92     84.60 o 
   7   7  13       69.90      -50.87     96.36 o 
   9   7  13      220.17      205.89    115.39 o 
  11   7  13      733.17      653.27    124.96 o 
 -16   8  13      107.75       95.77     93.39 o 
 -14   8  13      101.65      138.55     97.33 o 
 -12   8  13       62.27      146.70    100.94 o 
 -10   8  13       65.19       58.05     68.92 o 
  -8   8  13      317.73      260.47     61.47 o 
  -6   8  13      355.45      451.13    103.73 o 
  -4   8  13      273.12      307.79     72.10 o 
  -2   8  13       11.63      -23.87    123.16 o 
   0   8  13      329.75      454.94    104.34 o 
   2   8  13      173.74       13.03     90.06 o 
   4   8  13        1.94       40.94     83.07 o 
   6   8  13      589.82      574.36    105.20 o 
   8   8  13       65.21      123.80     96.63 o 
 -13   9  13      713.84      920.73    223.41 o 
 -11   9  13       86.16       29.34    103.36 o 
  -9   9  13      341.46      309.03     86.62 o 
  -7   9  13      696.84      632.30     77.63 o 
  -5   9  13      203.54       69.61     73.72 o 
  -3   9  13     1091.37     1143.19    105.33 o 
  -1   9  13       75.20      -31.04     87.96 o 
   1   9  13       65.62      -44.89     87.52 o 
   3   9  13       61.34       56.16    121.73 o 
   5   9  13        6.83       69.23     96.65 o 
   7   9  13      138.03      143.24    105.37 o 
 -10  10  13      794.39      918.42    126.64 o 
  -8  10  13      230.42       65.45     88.00 o 
  -6  10  13       87.29       25.78     91.86 o 
  -4  10  13       62.19       34.32    142.60 o 
  -2  10  13        4.77      -90.32     90.32 o 
   0  10  13       94.87       76.22     92.29 o 
   2  10  13       81.76      -12.25     90.17 o 
 -22   0  14      719.22      552.79    152.21 o 
 -20   0  14     1214.22     1589.22    167.76 o 
 -18   0  14      186.40      152.62    111.29 o 
 -16   0  14      191.86      285.60    110.07 o 
 -14   0  14      998.26     1072.03    137.07 o 
 -12   0  14     2684.59     2750.44    168.58 o 
 -10   0  14     4834.43     4688.27    209.09 o 
  -8   0  14      326.13      355.98    115.39 o 
  -6   0  14      338.16      592.89    109.25 o 
  -4   0  14     8906.44     8175.63    236.09 o 
  -2   0  14     1168.09     1083.89    116.61 o 
   0   0  14     3001.33     2730.80    161.21 o 
   2   0  14       63.51      165.71    104.75 o 
   4   0  14     4436.79     4961.60    220.13 o 
   6   0  14     4616.31     4851.21    143.13 o 
   8   0  14     2719.94     2787.06    124.29 o 
  10   0  14       12.45       -8.14     86.32 o 
  12   0  14      504.62      580.61    143.21 o 
  14   0  14     1030.91     1352.72    169.81 o 
 -23   1  14      260.37      199.68    159.17 o 
 -21   1  14      187.73      284.60    100.14 o 
 -19   1  14      846.77      837.76    177.78 o 
 -17   1  14     1721.80     1763.53     95.18 o 
 -15   1  14     2343.67     2372.98     92.68 o 
 -13   1  14     1362.76     1559.58     86.18 o 
 -11   1  14      118.78      162.00     56.14 o 
  -9   1  14        9.21       75.05     55.77 o 
  -7   1  14      828.02      823.97     61.08 o 
  -5   1  14     1669.49     1645.59     72.55 o 
  -3   1  14      169.03      136.16     48.54 o 
  -1   1  14      802.07      799.33     85.11 o 
   1   1  14     5922.15     5735.96    114.03 o 
   3   1  14     1622.14     1649.55     75.60 o 
   5   1  14      182.38      202.55     61.99 o 
   7   1  14      639.71      861.75     73.58 o 
   9   1  14     2099.11     2377.05     99.17 o 
  11   1  14     4728.40     4598.29    170.11 o 
  13   1  14     1163.70     1286.84    165.30 o 
  15   1  14       10.36       35.60    153.85 o 
 -22   2  14      143.61      191.13    116.18 o 
 -20   2  14      477.99      453.09     87.13 o 
 -18   2  14     1346.77     1391.49     93.49 o 
 -16   2  14       75.43       56.06     67.74 o 
 -14   2  14       17.52       33.98     62.23 o 
 -12   2  14     2929.48     3074.73    101.46 o 
 -10   2  14      599.34      637.10     53.14 o 
  -8   2  14      685.57      641.94     48.32 o 
  -6   2  14     1852.14     1605.96    100.00 o 
  -4   2  14      371.76      375.18     64.14 o 
  -2   2  14      311.96      348.10     53.73 o 
   0   2  14      102.08      110.49     53.14 o 
   2   2  14      401.10      361.38     58.46 o 
   4   2  14     1188.69     1207.40    104.94 o 
   6   2  14     1587.38     1700.48     84.13 o 
   8   2  14       20.74      -80.73     80.73 o 
  10   2  14      223.02      187.40     88.23 o 
  12   2  14       32.08      100.81     91.26 o 
  14   2  14      385.10      205.13    116.63 o 
 -21   3  14        6.92      187.55    118.61 o 
 -19   3  14      164.43       76.83    138.50 o 
 -17   3  14       29.78       63.91     73.68 o 
 -15   3  14      320.48      293.32     56.27 o 
 -13   3  14       26.69       29.77     48.35 o 
 -11   3  14        3.19       43.73     47.49 o 
  -9   3  14       58.36       39.54     44.32 o 
  -7   3  14     2144.96     2163.25    125.08 o 
  -5   3  14     4692.06     4446.18    135.37 o 
  -3   3  14      256.37      276.05     65.35 o 
  -1   3  14      911.14      800.26     66.36 o 
   1   3  14      176.41      310.68     57.44 o 
   3   3  14      885.59      830.96     65.49 o 
   5   3  14      323.27      313.54     64.39 o 
   7   3  14       76.89      106.40     97.18 o 
   9   3  14        0.36      -27.18     88.75 o 
  11   3  14       90.26      -19.38     97.90 o 
  13   3  14      261.80      166.94    110.42 o 
 -22   4  14       52.54       92.85    117.18 o 
 -20   4  14      227.77      315.43     86.35 o 
 -18   4  14       14.65       17.64     71.91 o 
 -16   4  14        2.69      -56.80     56.80 o 
 -14   4  14     1079.06      937.55     64.55 o 
 -12   4  14      160.72      146.78     52.58 o 
 -10   4  14      150.23      131.81     45.90 o 
  -8   4  14       43.83       33.67     44.42 o 
  -6   4  14     3010.40     2997.23     97.30 o 
  -4   4  14      429.64      390.46     62.03 o 
  -2   4  14       16.73       51.06     55.12 o 
   0   4  14       93.54      287.61     62.54 o 
   2   4  14      600.76      542.48     65.14 o 
   4   4  14      662.20      899.78    100.01 o 
   6   4  14       57.75      201.89    108.23 o 
   8   4  14        0.02      -80.89    152.21 o 
  10   4  14       37.76       57.43     94.14 o 
  12   4  14      101.03       60.97    107.34 o 
 -21   5  14      178.40       39.05    108.07 o 
 -19   5  14        9.73      110.06    104.16 o 
 -17   5  14      715.47      883.08     88.50 o 
 -15   5  14     1785.31     1723.69     78.33 o 
 -13   5  14      776.20      809.62     69.33 o 
 -11   5  14      336.64      336.09     55.22 o 
  -9   5  14       17.85        6.38     47.13 o 
  -7   5  14      174.14      223.12     87.60 o 
  -5   5  14      880.25      942.59     71.95 o 
  -3   5  14      542.91      598.93     65.00 o 
  -1   5  14      178.78      224.74     60.80 o 
   1   5  14      303.33      379.56     63.15 o 
   3   5  14      373.77      384.79     80.30 o 
   5   5  14       13.12      158.74     77.80 o 
   7   5  14     1281.33     1043.87    101.12 o 
   9   5  14      747.62      796.87    108.71 o 
  11   5  14      959.88     1044.47    116.34 o 
  13   5  14      244.98      241.82    189.45 o 
 -18   6  14      528.37      522.41     87.00 o 
 -16   6  14        6.76      -78.03     89.33 o 
 -14   6  14      640.16      859.12    106.89 o 
 -12   6  14      769.65      867.43     68.53 o 
 -10   6  14      325.70      406.11     57.31 o 
  -8   6  14       14.37      -45.62     49.44 o 
  -6   6  14       32.93       56.97     63.02 o 
  -4   6  14      270.65      192.15     65.06 o 
  -2   6  14       71.62       18.44     70.60 o 
   0   6  14       19.37       26.18     60.03 o 
   2   6  14      664.99      740.65    123.16 o 
   4   6  14     1987.45     2122.24    116.75 o 
   6   6  14      763.31     1029.80    104.74 o 
   8   6  14      259.84      291.06    104.50 o 
  10   6  14       39.97     -101.81    101.81 o 
 -17   7  14      179.20      207.10    230.36 o 
 -15   7  14       98.54      262.65     79.75 o 
 -13   7  14      607.70      625.06     85.54 o 
 -11   7  14       83.84       36.98     62.88 o 
  -9   7  14        0.29      -30.89     54.19 o 
  -7   7  14      422.70      609.51    109.14 o 
  -5   7  14      659.83      737.29     71.50 o 
  -3   7  14      319.83      323.36     68.44 o 
  -1   7  14      798.26      995.63     95.74 o 
   1   7  14      689.70      607.21    132.16 o 
   3   7  14      293.41      184.91     87.56 o 
   5   7  14        1.08      -25.99     82.68 o 
   7   7  14        4.99      -19.97     93.18 o 
   9   7  14     1813.12     2442.51    152.42 o 
 -16   8  14      118.95      120.76    103.51 o 
 -14   8  14       36.22      -20.56    103.72 o 
 -12   8  14     1018.24     1305.37    196.48 o 
 -10   8  14      429.90      535.48     79.42 o 
  -8   8  14       58.36      -41.99     58.33 o 
  -6   8  14       11.28       16.89     71.35 o 
  -4   8  14      469.78      352.91     70.56 o 
  -2   8  14      151.42      -42.50     77.86 o 
   0   8  14        1.63       87.50     86.18 o 
   2   8  14       15.95        4.28    146.69 o 
   4   8  14      111.12      185.03     92.32 o 
   6   8  14     1037.93      939.90    113.85 o 
   8   8  14       13.55     -175.12    175.12 o 
 -13   9  14      120.51      178.63    111.61 o 
 -11   9  14       17.10      -51.92    196.61 o 
  -9   9  14       21.61      -94.94    143.82 o 
  -7   9  14        6.08       10.82     65.04 o 
  -5   9  14      480.31      449.50    174.72 o 
  -3   9  14        2.00       90.13    132.16 o 
  -1   9  14       73.17      -51.44     87.40 o 
   1   9  14       29.70      -89.98     89.98 o 
   3   9  14       46.84      -93.08     93.08 o 
   5   9  14        0.97       64.24    152.21 o 
  -6  10  14        3.62       22.92     83.32 o 
  -4  10  14        1.21      -86.66     86.66 o 
  -2  10  14       48.27       25.79    106.59 o 
 -21   1  15      404.43      444.64    105.53 o 
 -19   1  15      546.16      442.70     97.46 o 
 -17   1  15      702.83      586.88     94.44 o 
 -15   1  15      616.26      534.70     94.39 o 
 -13   1  15      177.83      147.93     85.14 o 
 -11   1  15        0.31      -14.62    105.36 o 
  -9   1  15        0.60      -10.15     77.68 o 
  -7   1  15        5.08      -20.85     74.28 o 
  -5   1  15     1029.39     1000.09     96.04 o 
  -3   1  15     1404.14     1552.82    167.35 o 
  -1   1  15      394.03      449.83     89.35 o 
   1   1  15     2354.42     2268.51     87.95 o 
   3   1  15      100.60      125.48     59.11 o 
   5   1  15      944.94      949.30     75.52 o 
   7   1  15     1822.76     2261.65     98.89 o 
   9   1  15       54.29      108.86     89.66 o 
  11   1  15      227.13      260.44    100.35 o 
  13   1  15      438.23      537.65    154.67 o 
 -22   2  15      349.45      407.12    166.53 o 
 -20   2  15       51.66      146.47     99.79 o 
 -18   2  15       25.40       -3.45    120.11 o 
 -16   2  15        8.98      -53.68     70.75 o 
 -14   2  15      907.64     1043.92     80.66 o 
 -12   2  15      343.63      413.65     68.02 o 
 -10   2  15      125.84      118.27     66.15 o 
  -8   2  15     1148.44     1221.59     69.06 o 
  -6   2  15     2199.64     2151.10     79.79 o 
  -4   2  15      160.69      138.20     52.12 o 
  -2   2  15      392.94      415.23     59.22 o 
   0   2  15      350.29      611.74    129.14 o 
   2   2  15     1407.21     1596.04     77.84 o 
   4   2  15     1577.48     1697.54    115.13 o 
   6   2  15      223.00      115.41     68.54 o 
   8   2  15       80.84      112.51     88.90 o 
  10   2  15       81.49       79.92     89.83 o 
  12   2  15      441.63      526.13    117.23 o 
 -21   3  15      676.79      565.05    126.90 o 
 -19   3  15      352.80      367.75     86.48 o 
 -17   3  15      397.89      624.65     83.99 o 
 -15   3  15      745.56      741.03     82.25 o 
 -13   3  15     1100.41     1048.26     79.93 o 
 -11   3  15       63.00       90.25     51.63 o 
  -9   3  15       51.06       54.63     44.27 o 
  -7   3  15       85.95       10.31     55.11 o 
  -5   3  15      448.32      460.01     59.69 o 
  -3   3  15     4631.42     4967.19    113.61 o 
  -1   3  15     1886.69     1672.78     76.99 o 
   1   3  15       41.77       28.86     59.38 o 
   3   3  15      274.86      243.69     64.73 o 
   5   3  15      553.17      586.55     72.64 o 
   7   3  15     4114.74     4472.85    155.83 o 
   9   3  15     1103.81     1044.19    137.89 o 
  11   3  15       13.87     -100.53    102.52 o 
  13   3  15       63.11      -17.64    108.71 o 
 -20   4  15       91.00      176.11    118.72 o 
 -18   4  15       86.17       12.32    115.80 o 
 -16   4  15       64.74       84.47     67.75 o 
 -14   4  15      121.52       75.70     82.27 o 
 -12   4  15      398.92      450.84     60.75 o 
 -10   4  15      336.28      316.52     52.35 o 
  -8   4  15      574.31      486.42     64.25 o 
  -6   4  15     3535.67     3329.76    135.10 o 
  -4   4  15        3.10      -57.05     57.05 o 
  -2   4  15      590.91      446.88     63.54 o 
   0   4  15     3767.65     3964.36    111.28 o 
   2   4  15     1750.25     2045.86     87.22 o 
   4   4  15     4478.90     4008.58    318.33 o 
   6   4  15      159.57      -50.92     78.66 o 
   8   4  15      247.72      287.32     96.14 o 
  10   4  15      234.70      311.78    108.11 o 
  12   4  15      523.39      804.17    124.76 o 
 -19   5  15       77.34      126.02     83.32 o 
 -17   5  15      257.18      187.41     77.76 o 
 -15   5  15        8.67      -31.87     57.35 o 
 -13   5  15      207.18      359.09     62.35 o 
 -11   5  15      143.70      125.84     62.66 o 
  -9   5  15      317.77      362.96     56.79 o 
  -7   5  15       33.68       44.09     77.23 o 
  -5   5  15        2.54       23.00     62.43 o 
  -3   5  15      761.09      727.87     67.51 o 
  -1   5  15     1234.48     1256.62     80.12 o 
   1   5  15      377.31      345.25     70.52 o 
   3   5  15      152.30      167.59     96.16 o 
   5   5  15       10.53      -14.22     79.25 o 
   7   5  15      734.72      906.06    112.08 o 
   9   5  15      930.27      675.64    109.79 o 
  11   5  15      169.64       12.82    113.45 o 
 -18   6  15        4.63      -54.02     79.65 o 
 -16   6  15       30.54       78.98     79.37 o 
 -14   6  15        0.43      -27.84     64.31 o 
 -12   6  15        2.32      -36.23     86.88 o 
 -10   6  15        9.29      -44.22     51.49 o 
  -8   6  15        7.69      -53.44     53.44 o 
  -6   6  15       49.12      151.43     63.95 o 
  -4   6  15      470.16      498.60     70.29 o 
  -2   6  15       38.52       13.53     66.77 o 
   0   6  15       25.59      -61.69     61.69 o 
   2   6  15      365.06      188.67    125.00 o 
   4   6  15       93.89       35.10    111.70 o 
   6   6  15      266.85      157.02     89.71 o 
   8   6  15      181.60      118.71    105.08 o 
  10   6  15      142.35       53.07    174.92 o 
 -17   7  15        6.11       81.84     88.48 o 
 -15   7  15        0.16      -23.71     81.54 o 
 -13   7  15      221.34      166.32     99.86 o 
 -11   7  15      362.30      307.21     94.82 o 
  -9   7  15        0.50      -55.79     56.52 o 
  -7   7  15      186.39       41.58     71.91 o 
  -5   7  15      635.76      609.00     77.98 o 
  -3   7  15      141.50       10.26     68.81 o 
  -1   7  15       61.09       71.55    112.73 o 
   1   7  15       73.64      -12.53     93.29 o 
   3   7  15      210.29      130.73     92.19 o 
   5   7  15      486.62      407.71    169.60 o 
   7   7  15        7.46      137.21    105.76 o 
 -14   8  15        8.82      130.36     89.35 o 
 -12   8  15        9.17       63.06    114.97 o 
 -10   8  15        1.27       15.79     64.89 o 
  -8   8  15       80.77      -31.33     58.77 o 
  -6   8  15       47.89      -11.40     70.89 o 
  -4   8  15       46.37       13.26     70.66 o 
  -2   8  15      246.45      146.77     83.87 o 
   0   8  15       11.09      -29.17    110.48 o 
   2   8  15      699.27      951.70    114.53 o 
   4   8  15       63.45       -8.98     92.57 o 
  -9   9  15        0.26      -73.87     73.87 o 
  -7   9  15        0.35        5.21     67.64 o 
  -5   9  15      225.54      369.34    260.03 o 
  -3   9  15      153.17       61.04     90.17 o 
  -1   9  15       45.97       78.47     88.99 o 
   1   9  15       54.56      110.63     98.17 o 
 -20   0  16        1.17      117.84    145.66 o 
 -18   0  16      115.69       91.25    122.34 o 
 -16   0  16        4.13       -4.91    132.57 o 
 -14   0  16       19.03       29.46    125.62 o 
 -12   0  16      670.13      629.30    124.80 o 
 -10   0  16     1822.65     2051.58    152.62 o 
  -8   0  16      157.62      189.45    120.71 o 
  -6   0  16       99.69       36.01    121.52 o 
  -4   0  16     3203.65     3237.77    203.77 o 
  -2   0  16     2988.97     3025.00    183.72 o 
   0   0  16      966.40     1425.96    156.30 o 
   2   0  16      467.46      414.49    137.48 o 
   4   0  16      201.26      150.98    140.75 o 
   6   0  16     1518.03     1654.28    181.67 o 
   8   0  16      586.84      335.93    159.58 o 
  10   0  16      184.23      301.56    168.99 o 
 -21   1  16      262.42      472.39    112.65 o 
 -19   1  16      212.57      396.99    106.50 o 
 -17   1  16       79.55       53.10     98.00 o 
 -15   1  16      956.93      897.29    157.74 o 
 -13   1  16      292.66      373.07     88.75 o 
 -11   1  16      225.19      260.75     83.54 o 
  -9   1  16      119.29      129.65     76.67 o 
  -7   1  16      779.30      836.03    122.55 o 
  -5   1  16     5205.94     5321.21    265.96 o 
  -3   1  16     3029.93     2973.49    129.17 o 
  -1   1  16       82.49       83.99    102.29 o 
   1   1  16        0.71        4.04     80.41 o 
   3   1  16      771.48      779.11    105.51 o 
   5   1  16      642.07      628.08    111.10 o 
   7   1  16     1050.19      684.62    135.23 o 
   9   1  16      130.24      313.02    166.12 o 
  11   1  16      422.33      481.59    180.44 o 
 -20   2  16       52.00      218.83    105.10 o 
 -18   2  16        8.93       48.49     98.04 o 
 -16   2  16       28.91        7.52     87.21 o 
 -14   2  16        2.73       -4.88     79.25 o 
 -12   2  16      145.99      118.77    115.39 o 
 -10   2  16     1531.35     1421.95    105.01 o 
  -8   2  16      445.39      318.13     87.77 o 
  -6   2  16      382.03      498.54     93.71 o 
  -4   2  16       76.15      143.03     87.65 o 
  -2   2  16       10.88        2.74     66.32 o 
   0   2  16     3807.34     3618.25    108.81 o 
   2   2  16     1756.31     1587.73     83.01 o 
   4   2  16        9.95       20.08     85.15 o 
   6   2  16      113.38      163.82     77.02 o 
   8   2  16      262.15      156.60     95.75 o 
  10   2  16      495.22      469.10    117.84 o 
  12   2  16       12.96      -60.33     98.80 o 
 -19   3  16        2.97      120.53    124.35 o 
 -17   3  16      133.53       97.50     77.41 o 
 -15   3  16      101.69       61.34     74.83 o 
 -13   3  16        0.77      -37.68     66.42 o 
 -11   3  16       15.92      -72.64     72.64 o 
  -9   3  16      380.93      455.49     64.22 o 
  -7   3  16      267.63      249.75     62.43 o 
  -5   3  16      293.59      271.16     60.30 o 
  -3   3  16       85.80      132.75     61.28 o 
  -1   3  16      170.64      186.51     63.07 o 
   1   3  16      668.17      596.57     71.07 o 
   3   3  16        4.08       63.51     66.76 o 
   5   3  16      103.34       67.31     84.46 o 
   7   3  16       31.90        5.13     87.87 o 
   9   3  16      154.60      156.32     97.12 o 
  11   3  16      143.52       48.45    103.75 o 
 -20   4  16        0.21       29.79    118.76 o 
 -18   4  16       11.90      -40.99    106.30 o 
 -16   4  16       56.88      -51.95     77.40 o 
 -14   4  16        2.74       48.26     74.90 o 
 -12   4  16      112.71      208.08     60.46 o 
 -10   4  16       10.08      -21.15     65.26 o 
  -8   4  16      524.23      525.63     68.28 o 
  -6   4  16      976.91      829.14    164.28 o 
  -4   4  16      153.81       97.30     59.97 o 
  -2   4  16      277.74      535.71     71.77 o 
   0   4  16      246.30      431.08     69.46 o 
   2   4  16       52.43      132.09     70.21 o 
   4   4  16      207.35      238.47     87.86 o 
   6   4  16      120.90      -62.80     89.61 o 
   8   4  16      225.05      127.48    101.36 o 
  10   4  16       76.30      150.28    126.43 o 
 -17   5  16      267.62      228.95    136.66 o 
 -15   5  16       42.20       35.57     64.47 o 
 -13   5  16      184.53      149.53     63.75 o 
 -11   5  16       85.98       71.86     58.96 o 
  -9   5  16        4.32      -46.90     52.24 o 
  -7   5  16     1167.90     1190.11     79.87 o 
  -5   5  16     1666.70     1820.01     88.82 o 
  -3   5  16      585.87      544.09     71.41 o 
  -1   5  16        8.97      105.52     83.63 o 
   1   5  16      111.92       51.25     66.69 o 
   3   5  16      119.81      211.34    187.40 o 
   5   5  16      521.87      701.94    169.19 o 
   7   5  16        2.16      103.89    100.22 o 
   9   5  16      165.68      303.72    109.73 o 
 -16   6  16       22.92      -76.84     76.84 o 
 -14   6  16       84.99       94.01     65.31 o 
 -12   6  16      916.00     1129.88     78.89 o 
 -10   6  16      553.40      710.64     66.34 o 
  -8   6  16      299.19      247.48     57.91 o 
  -6   6  16       16.05      -66.78     66.78 o 
  -4   6  16      117.42      171.58     71.46 o 
  -2   6  16      600.58      876.46     79.04 o 
   0   6  16     1088.07     1168.36    175.74 o 
   2   6  16       29.92      -75.98     84.17 o 
   4   6  16       23.36       10.49     96.38 o 
   6   6  16       28.67       56.66     92.66 o 
   8   6  16       10.59      -15.15    105.73 o 
 -15   7  16      500.69      497.21     94.11 o 
 -13   7  16       92.14       47.14     82.72 o 
 -11   7  16        2.34      -57.48     69.70 o 
  -9   7  16      639.26      690.75     69.68 o 
  -7   7  16      257.93      318.44     74.51 o 
  -5   7  16      814.32      912.09    107.35 o 
  -3   7  16      362.80      267.38     76.78 o 
  -1   7  16       22.62       -6.88     88.20 o 
   1   7  16       23.31       29.85     93.89 o 
   3   7  16      266.95      161.82    109.86 o 
   5   7  16      445.94      432.74    110.68 o 
 -12   8  16       24.66      164.56     97.57 o 
 -10   8  16      156.49      244.69     66.72 o 
  -8   8  16       93.66        2.70     76.41 o 
  -6   8  16       59.83      127.03     79.71 o 
  -4   8  16       13.51       51.78     92.22 o 
  -2   8  16      496.79      530.41    120.30 o 
   0   8  16      186.11       90.88     94.93 o 
   2   8  16      449.25      409.46    105.83 o 
 -19   1  17        2.42      156.82    105.43 o 
 -17   1  17       77.31      126.43    138.10 o 
 -15   1  17      862.31      798.02    110.67 o 
 -13   1  17        5.61      119.58     84.10 o 
 -11   1  17       60.65       53.02     86.28 o 
  -9   1  17     1938.04     1974.69    116.41 o 
  -7   1  17        7.04      -38.27     97.79 o 
  -5   1  17       98.05      129.18     79.99 o 
  -3   1  17      913.44     1127.74    181.67 o 
  -1   1  17      428.99      451.50     91.98 o 
   1   1  17      432.60      391.44     98.21 o 
   3   1  17        5.42      -65.09    102.29 o 
   5   1  17       45.71      -35.86    106.01 o 
   7   1  17      106.74      199.02    113.60 o 
   9   1  17       43.61       48.28    157.53 o 
 -20   2  17       45.44       64.53    108.69 o 
 -18   2  17       13.82       38.92    102.21 o 
 -16   2  17      497.08      430.85    104.13 o 
 -14   2  17      760.84      928.67    111.72 o 
 -12   2  17      328.32      260.83     96.88 o 
 -10   2  17      111.47      197.50    187.40 o 
  -8   2  17        5.55       91.54     91.85 o 
  -6   2  17      185.85      222.92     94.02 o 
  -4   2  17     2148.87     2286.64    118.71 o 
  -2   2  17     3263.70     3287.87    146.89 o 
   0   2  17        3.48       91.65     87.38 o 
   2   2  17      516.56      675.13    111.62 o 
   4   2  17       54.05       72.41    104.91 o 
   6   2  17      106.18      104.53    110.04 o 
   8   2  17      215.91       71.60    174.72 o 
  10   2  17       16.96     -170.62    170.62 o 
 -19   3  17      315.37      465.46    114.94 o 
 -17   3  17      273.78      408.98    101.81 o 
 -15   3  17      335.33      226.42     94.54 o 
 -13   3  17      395.12      372.88     90.70 o 
 -11   3  17      280.12      293.22     95.00 o 
  -9   3  17     1856.96     2096.56    135.44 o 
  -7   3  17      921.03      992.28    109.45 o 
  -5   3  17      362.60      293.75     62.56 o 
  -3   3  17        1.02       57.78     63.24 o 
  -1   3  17       68.72       59.02     65.83 o 
   1   3  17       70.32      103.98    106.77 o 
   3   3  17       97.71       48.75     74.30 o 
   5   3  17      107.79      247.50     92.34 o 
   7   3  17      466.40      819.92    105.13 o 
   9   3  17      904.34      888.98    120.61 o 
 -18   4  17       11.37       67.89     83.41 o 
 -16   4  17      296.34      304.36     85.05 o 
 -14   4  17      431.38      394.78     83.18 o 
 -12   4  17      807.13      973.90     91.35 o 
 -10   4  17      448.01      454.92    105.97 o 
  -8   4  17       51.49       85.56     81.58 o 
  -6   4  17      524.74      601.85     71.84 o 
  -4   4  17       24.37       16.14     62.25 o 
  -2   4  17      934.10     1000.96     79.61 o 
   0   4  17      397.88      311.08     71.59 o 
   2   4  17      211.12      398.91     76.86 o 
   4   4  17      164.02      280.24    174.10 o 
   6   4  17        4.49       29.37    110.27 o 
   8   4  17        4.18      113.78    105.34 o 
 -17   5  17        5.45      121.72    115.14 o 
 -15   5  17      400.26      403.62     89.48 o 
 -13   5  17        3.24      -83.76     83.76 o 
 -11   5  17       37.64       84.67     62.43 o 
  -9   5  17      217.72      390.18     58.27 o 
  -7   5  17      752.12      720.52     78.77 o 
  -5   5  17      104.12       78.59     78.80 o 
  -3   5  17       17.39        4.55     67.92 o 
  -1   5  17      215.33      209.81     74.28 o 
   1   5  17       67.96       39.88     87.66 o 
   3   5  17      135.92       16.86     87.98 o 
   5   5  17      166.26      190.36     97.20 o 
   7   5  17       99.20       60.00    106.52 o 
 -14   6  17       17.55      -66.74     76.61 o 
 -12   6  17      598.02      592.53     74.38 o 
 -10   6  17       41.03       49.43     58.84 o 
  -8   6  17       11.24       64.21     58.97 o 
  -6   6  17       58.48       98.44     70.42 o 
  -4   6  17       62.43      147.43     68.53 o 
  -2   6  17      124.78      124.64     73.93 o 
   0   6  17       22.81      -63.87     80.55 o 
   2   6  17        6.65      -91.70     91.70 o 
   4   6  17        6.03      -94.06     97.01 o 
 -13   7  17        0.77      -68.38     82.63 o 
 -11   7  17      104.58        4.62     78.26 o 
  -9   7  17        9.06       37.54     61.01 o 
  -7   7  17        0.88       23.34     73.60 o 
  -5   7  17       46.31       61.99     77.35 o 
  -3   7  17      347.31      253.49     79.67 o 
  -1   7  17       53.59      -23.55     93.32 o 
   1   7  17       29.85       56.11     88.92 o 
   3   7  17        1.11      -94.31     94.31 o 
  -8   8  17       65.84       48.27     69.71 o 
  -6   8  17        7.55      -36.16     75.45 o 
  -4   8  17      267.87      181.87     99.03 o 
  -2   8  17        1.77      -27.08     90.82 o 
 -18   0  18      395.25      479.14    161.21 o 
 -16   0  18      135.43        9.82    130.53 o 
 -14   0  18     1136.28     1304.44    171.85 o 
 -12   0  18      664.77      797.88    157.94 o 
 -10   0  18      543.25      396.90    146.89 o 
  -8   0  18        3.91       73.65    119.07 o 
  -6   0  18      339.93      165.30    141.98 o 
  -4   0  18      252.72      165.30    123.98 o 
  -2   0  18      443.38      186.99    144.85 o 
   0   0  18      533.00      773.33    160.80 o 
   2   0  18      399.02      776.61    168.17 o 
   4   0  18       33.00       64.24    157.12 o 
   6   0  18      204.47      485.28    179.22 o 
   8   0  18      223.33      430.04    193.95 o 
 -19   1  18      372.85      511.11    117.07 o 
 -17   1  18        5.37      -69.29    104.73 o 
 -15   1  18       76.72       60.58    102.32 o 
 -13   1  18      441.70      474.14    205.61 o 
 -11   1  18      563.02      853.43    253.69 o 
  -9   1  18      162.44      137.64     92.19 o 
  -7   1  18        9.22      121.24     87.60 o 
  -5   1  18      627.03      816.19    109.58 o 
  -3   1  18      355.68      251.98     93.45 o 
  -1   1  18        4.93      -59.49     88.07 o 
   1   1  18        0.62       84.34    104.57 o 
   3   1  18      437.64      622.47    119.50 o 
   5   1  18     1502.56     1707.14    140.51 o 
   7   1  18      482.06      587.79    130.63 o 
 -18   2  18       90.96       72.25    100.86 o 
 -16   2  18      273.82      236.69    101.69 o 
 -14   2  18       57.53      339.92    117.43 o 
 -12   2  18       12.60       26.19     91.87 o 
 -10   2  18        0.28      -17.44    101.88 o 
  -8   2  18        8.85       35.27    146.89 o 
  -6   2  18       64.52      138.15     93.06 o 
  -4   2  18       10.37      -61.10     89.54 o 
  -2   2  18      288.92      217.05     94.10 o 
   0   2  18        6.68      -15.63    134.62 o 
   2   2  18      288.41      230.31    104.77 o 
   4   2  18       59.51       39.45    112.23 o 
   6   2  18       75.60      -97.79    150.57 o 
   8   2  18       42.66     -131.34    160.39 o 
 -17   3  18       34.01      -48.31     99.89 o 
 -15   3  18       45.79       17.42     96.72 o 
 -13   3  18       90.85      136.26     97.57 o 
 -11   3  18       26.35       27.06     94.01 o 
  -9   3  18       63.85      255.90     95.16 o 
  -7   3  18       39.65      101.84     98.00 o 
  -5   3  18      141.03      110.63     93.77 o 
  -3   3  18      127.69      127.36    106.59 o 
  -1   3  18        3.39      -88.16     95.71 o 
   1   3  18       23.43      -30.10    251.44 o 
   3   3  18        2.01      -38.65    102.42 o 
   5   3  18        4.93     -136.66    148.94 o 
   7   3  18       36.15      198.86    186.17 o 
 -16   4  18       36.26       -4.97    104.88 o 
 -14   4  18      223.10      192.03     99.82 o 
 -12   4  18       24.49      108.94    177.78 o 
 -10   4  18       26.24      -60.17     86.49 o 
  -8   4  18       83.74      138.44     95.72 o 
  -6   4  18        4.18      -44.13     92.07 o 
  -4   4  18      166.44      155.97     67.11 o 
  -2   4  18       12.56      111.16     68.59 o 
   0   4  18        6.60       94.73     70.18 o 
   2   4  18       11.67       13.79     85.42 o 
   4   4  18        2.85     -157.74    157.74 o 
   6   4  18       78.36      -71.05     98.85 o 
 -15   5  18        9.68       21.39     89.01 o 
 -13   5  18      607.50      630.40     93.02 o 
 -11   5  18       46.63       98.32     89.47 o 
  -9   5  18       65.46      113.36     79.57 o 
  -7   5  18       50.87      158.97     72.05 o 
  -5   5  18       51.33      121.44     74.14 o 
  -3   5  18        5.42       73.55     71.92 o 
  -1   5  18      146.38      226.79     75.04 o 
   1   5  18       34.07       10.64     87.73 o 
   3   5  18      518.45      650.89    108.95 o 
 -12   6  18       49.62       43.34     73.26 o 
 -10   6  18       96.64      105.71     64.31 o 
  -8   6  18        3.00      -12.09     60.62 o 
  -6   6  18      142.74      214.24     75.08 o 
  -4   6  18       21.08        8.87     80.08 o 
  -2   6  18       64.11       81.72     75.16 o 
   0   6  18       53.55       37.59     97.27 o 
   2   6  18      272.01      254.33     98.56 o 
  -9   7  18      373.77      361.02     71.45 o 
  -7   7  18        1.60       35.07     88.22 o 
  -5   7  18      103.72       87.94     79.28 o 
  -3   7  18        0.99       23.35     93.28 o 
 -17   1  19        6.46      243.93    107.43 o 
 -15   1  19       32.03      143.37    109.23 o 
 -13   1  19        0.36      -26.19     91.72 o 
 -11   1  19        0.69       10.47     95.89 o 
  -9   1  19        1.84      -96.55    132.37 o 
  -7   1  19      146.44      142.71     98.98 o 
  -5   1  19      622.67      601.52    174.51 o 
  -3   1  19       70.16       87.44    106.93 o 
  -1   1  19       10.66       78.33    106.44 o 
   1   1  19      228.43      291.93    185.76 o 
   3   1  19      252.77      371.80    120.09 o 
   5   1  19       36.28      -45.37    123.36 o 
 -16   2  19        6.81      143.11    110.65 o 
 -14   2  19        6.57       82.29    148.53 o 
 -12   2  19        5.41       -3.97     95.48 o 
 -10   2  19        0.44      -93.26     93.26 o 
  -8   2  19        2.11      174.34    112.32 o 
  -6   2  19      277.27      290.07    107.90 o 
  -4   2  19      329.19      454.85    101.98 o 
  -2   2  19       72.43      118.50    104.16 o 
   0   2  19       86.83        2.81    112.83 o 
   2   2  19        5.12       95.19    116.80 o 
   4   2  19       26.20       42.05    121.86 o 
 -15   3  19        2.71       10.92    100.77 o 
 -13   3  19       23.89      130.33    135.44 o 
 -11   3  19      100.22      -65.14    104.66 o 
  -9   3  19      174.11      161.38    105.24 o 
  -7   3  19      785.13      870.53    136.05 o 
  -5   3  19        3.51       70.17    104.43 o 
  -3   3  19      126.60       33.02    148.12 o 
  -1   3  19       51.78      -25.28    110.52 o 
   1   3  19      265.09      497.64    121.86 o 
   3   3  19      524.13      473.35    118.90 o 
 -14   4  19      277.10      258.41    111.63 o 
 -12   4  19       87.91       35.64    100.31 o 
 -10   4  19        0.27      -22.57    105.04 o 
  -8   4  19       30.85      -12.00    103.57 o 
  -6   4  19        1.18      106.05    106.53 o 
  -4   4  19      403.79      623.71    109.96 o 
  -2   4  19     1100.86     1066.74    123.92 o 
   0   4  19      151.55      127.91    113.65 o 
   2   4  19       55.51      164.49    160.39 o 
 -11   5  19        5.10       95.26    107.96 o 
  -9   5  19       10.88        9.71     99.86 o 
  -7   5  19      178.53      242.75    102.34 o 
  -5   5  19       76.71      110.93     76.01 o 
  -3   5  19        4.07      115.37     76.82 o 
  -1   5  19      159.72      239.24     80.15 o 
   1   5  19       23.09      110.44     96.20 o 
  -8   6  19        2.02      -40.43    125.16 o 
  -6   6  19        1.02       16.92     79.54 o 
  -4   6  19        2.17       31.31     80.64 o 
 -14   0  20        3.20      -16.78    153.03 o 
 -12   0  20        5.66     -131.34    133.39 o 
 -10   0  20      308.41      271.28    157.53 o 
  -8   0  20       52.19      -24.96    135.03 o 
  -6   0  20      757.81     1139.13    182.49 o 
  -4   0  20     1170.92      993.88    183.72 o 
  -2   0  20       26.42       67.10    144.85 o 
   0   0  20       46.89      158.35    165.71 o 
   2   0  20        2.71       81.02    155.08 o 
 -13   1  20       49.69       75.20    104.01 o 
 -11   1  20      387.51      503.74    105.44 o 
  -9   1  20      145.74      156.59    103.23 o 
  -7   1  20       23.71      146.60    100.96 o 
  -5   1  20       65.95       75.46    137.48 o 
  -3   1  20      260.34      357.22    111.64 o 
  -1   1  20      198.92      232.41    120.65 o 
   1   1  20      231.78      312.11    115.09 o 
   3   1  20       27.15      -19.30    123.36 o 
 -14   2  20      101.59      108.41    101.70 o 
 -12   2  20       50.14       82.22    100.04 o 
 -10   2  20       41.88      126.59    269.85 o 
  -8   2  20       18.94       23.29    109.64 o 
  -6   2  20      139.93      166.09    112.98 o 
  -4   2  20      380.66      251.92    110.28 o 
  -2   2  20      318.02      327.58    107.48 o 
   0   2  20        4.14       25.31    111.32 o 
   2   2  20        0.37       50.39    126.98 o 
 -13   3  20        5.27      -53.47    115.18 o 
 -11   3  20        0.99       58.44    102.38 o 
  -9   3  20        3.81      -20.09    108.40 o 
  -7   3  20      118.65      168.30    154.26 o 
  -5   3  20      157.26      173.58    202.54 o 
  -3   3  20       14.95        8.54    105.37 o 
  -1   3  20        0.69     -114.85    114.85 o 
   1   3  20       45.19      227.44    121.35 o 
 -10   4  20       23.84       70.54    261.66 o 
  -8   4  20        1.30      -20.99    102.68 o 
  -6   4  20       90.16      -38.15    103.63 o 
  -4   4  20        8.06       12.08    197.42 o 
  -2   4  20      199.20      402.28    122.95 o 
  -9   1  21       18.04      104.45    103.43 o 
  -7   1  21       74.68      213.58    113.65 o 
  -5   1  21       78.67      200.87    115.04 o 
  -3   1  21       35.23      144.64    123.83 o 
  -8   2  21      517.31      647.64    210.11 o 
  -6   2  21       46.33       23.89    109.99 o 
  -4   2  21       19.18       84.84    113.77 o 
                                                 
